# Supplementary material for: Leucine-Rich Immune Factor APL1 Is Associated With Specific Modulation of Enteric Microbiome Taxa in the Asian Malaria Mosquito Anopheles stephensi
Source: Front Microbiol. 2020 Feb 26;11:306. doi: 10.3389/fmicb.2020.00306 (PMC7054466; doi:10.3389/fmicb.2020.00306)
Supplement: TABLE S1 — Sample list for sequencing of V4 hypervariable region amplicon of the 16S ribosomal RNA gene. [file Table_1.XLSX]

## Sheet: Feuil1
sampleID	Biological Replicate	dsRNA	Antibiotic	Plasmodium
ATB03-4	Rep1	dsGFP	withATB	noPlas
ATB06	Rep1	dsAPL1	withATB	noPlas
ATB07	Rep1	dsGFP	withATB	withPlas
ATB09-10	Rep1	dsAPL1	withATB	withPlas
SN03-4	Rep1	dsGFP	noATB	noPlas
SN06	Rep1	dsAPL1	noATB	noPlas
SN07-8	Rep1	dsGFP	noATB	withPlas
SN09-10	Rep1	dsAPL1	noATB	withPlas
ATB12	Rep2	dsGFP	withATB	noPlas
ATB13	Rep2	dsAPL1	withATB	noPlas
ATB14	Rep2	dsGFP	withATB	withPlas
ATB15	Rep2	dsAPL1	withATB	withPlas
SN12	Rep2	dsGFP	noATB	noPlas
SN13	Rep2	dsAPL1	noATB	noPlas
SN14	Rep2	dsGFP	noATB	withPlas
SN15	Rep2	dsAPL1	noATB	withPlas
ATB17	Rep3	dsGFP	withATB	noPlas
ATB18	Rep3	dsAPL1	withATB	noPlas
ATB19	Rep3	dsGFP	withATB	withPlas
ATB20	Rep3	dsAPL1	withATB	withPlas
SN17	Rep3	dsGFP	noATB	noPlas
SN18	Rep3	dsAPL1	noATB	noPlas
SN19	Rep3	dsGFP	noATB	withPlas
SN20	Rep3	dsAPL1	noATB	withPlas
