# Supplementary material for: Leucine-Rich Immune Factor APL1 Is Associated With Specific Modulation of Enteric Microbiome Taxa in the Asian Malaria Mosquito Anopheles stephensi
Source: Front Microbiol. 2020 Feb 26;11:306. doi: 10.3389/fmicb.2020.00306 (PMC7054466; doi:10.3389/fmicb.2020.00306)
Supplement: TABLE S2 — Raw mean counts for all experimental samples for all OTUs with matches in the SILVA database release 128. [file Table_2.XLSX]

## Sheet: Feuil1
S2 TABLE. Table of raw mean counts for all experimental samples for all OTUs.
								Sample Information	ATB03-4	ATB06	ATB07	ATB09-10	ATB12	ATB13	ATB14	ATB15	ATB17	ATB18	ATB19	ATB20	SN03-4	SN06	SN07-8	SN09-10	SN12	SN13	SN14	SN15	SN17	SN18	SN19	SN20
								Biological Replicate	1	1	1	1	2	2	2	2	3	3	3	3	1	1	1	1	2	2	2	2	3	3	3	3
								dsRNA	dsGFP	dsAPL1	dsGFP	dsAPL1	dsGFP	dsAPL1	dsGFP	dsAPL1	dsGFP	dsAPL1	dsGFP	dsAPL1	dsGFP	dsAPL1	dsGFP	dsAPL1	dsGFP	dsAPL1	dsGFP	dsAPL1	dsGFP	dsAPL1	dsGFP	dsAPL1
								Antibiotic	yes	yes	yes	yes	yes	yes	yes	yes	yes	yes	yes	yes	no	no	no	no	no	no	no	no	no	no	no	no
OTU INFORMATION								Plasmodium	no	no	yes	yes	no	no	yes	yes	no	no	yes	yes	no	no	yes	yes	no	no	yes	yes	no	no	yes	yes
#OTU ID	Kingdom	Phylum	Class	Order	Family	Genus	Specie		Sample 001	Sample 002	Sample 003	Sample 004	Sample 005	Sample 006	Sample 007	Sample 008	Sample 009	Sample 010	Sample 011	Sample 012	Sample 013	Sample 014	Sample 015	Sample 016	Sample 017	Sample 018	Sample 019	Sample 020	Sample 021	Sample 022	Sample 023	Sample 024
OTU_1	Bacteria	Proteobacteria	Gammaproteobacteria	Enterobacteriales	Enterobacteriaceae	Serratia	Serratia sp. CBMAI 1183		1929	5860	82518	1573	306	148	74	214	25	55	192	11006	155779	261059	721773	585427	71600	8648	119592	75206	95177	21832	102562	171158
OTU_10	na	na	na	na	na	na	na		0	0	118	585	0	0	16	3732	0	2	25	3703	0	0	0	6	2	0	183	25	5	0	33	81
OTU_100	Bacteria	Proteobacteria	Gammaproteobacteria	Xanthomonadales	Xanthomonadaceae	na	na		0	0	0	0	0	0	0	0	0	0	0	0	0	0	0	0	0	0	0	0	0	0	91	0
OTU_101	Bacteria	Proteobacteria	Alphaproteobacteria	Rickettsiales	Mitochondria	Fusarium fujikuroi	na		0	0	0	0	0	0	0	0	0	0	0	137	0	0	0	0	0	0	0	0	1	0	0	0
OTU_102	Bacteria	Proteobacteria	Gammaproteobacteria	Chromatiales	Chromatiaceae	Rheinheimera	na		0	0	0	0	0	0	0	0	0	0	0	249	0	0	0	0	0	0	1	0	1	0	0	0
OTU_103	Bacteria	Bacteroidetes	Flavobacteriia	Flavobacteriales	Cryomorphaceae	Fluviicola	Hypsibius dujardini		0	0	0	0	0	0	110	0	0	0	0	0	0	0	0	0	0	0	0	0	0	0	0	0
OTU_104	na	na	na	na	na	na	na		5	0	0	6	0	0	0	3	0	80	0	0	0	0	0	0	0	0	0	0	0	0	0	0
OTU_105	Bacteria	Actinobacteria	Thermoleophilia	Solirubrobacterales	Patulibacteraceae	Patulibacter	na		0	0	0	0	0	0	0	0	0	0	0	0	0	0	0	0	0	0	0	0	90	0	0	0
OTU_106	Bacteria	Proteobacteria	Alphaproteobacteria	Rhizobiales	Rhizobiaceae	Rhizobium	Rhizobium sp. CG37		3	0	0	0	0	20	0	0	0	0	0	0	0	3	0	0	0	0	0	28	0	44	0	0
OTU_107	Bacteria	Proteobacteria	Gammaproteobacteria	Pasteurellales	Pasteurellaceae	Haemophilus	na		63	0	0	0	0	0	0	0	80	0	0	0	0	5	0	7	28	0	0	0	0	1	0	0
OTU_108	na	na	na	na	na	na	na		0	0	16	104	0	0	1	357	0	1	2	302	1	0	0	0	1	0	18	4	1	0	3	8
OTU_109	na	na	na	na	na	na	na		1	0	17	16	1	0	1	1	2	0	2	42	0	0	0	0	0	0	1	0	1	0	6	0
OTU_11	Bacteria	Firmicutes	Bacilli	Bacillales	Staphylococcaceae	Staphylococcus	Staphylococcus sp. C5I16		318	261	0	26	68	2	142	446	3638	149	0	820	1	24	42	7	312	84	206	21	1	14	61	0
OTU_110	Bacteria	Firmicutes	Bacilli	Lactobacillales	Streptococcaceae	Lactococcus	Lactococcus lactis		0	0	0	0	0	38	0	0	0	0	0	0	0	0	9	0	0	0	0	0	0	46	0	0
OTU_111	Bacteria	Bacteroidetes	Bacteroidia	Bacteroidales	Prevotellaceae	Prevotella 7	na		17	4	0	0	0	0	0	0	0	0	0	0	0	0	0	0	0	0	0	0	98	0	0	0
OTU_112	na	na	na	na	na	na	na		5	0	1	41	0	0	0	0	3	2	1	39	0	0	0	2	0	0	0	0	0	0	41	0
OTU_113	Bacteria	Firmicutes	Bacilli	Lactobacillales	Enterococcaceae	Enterococcus	Enterococcus faecalis		14	0	0	0	0	0	0	0	0	0	73	0	0	0	0	0	0	0	0	0	0	0	0	0
OTU_114	Bacteria	Actinobacteria	Thermoleophilia	Gaiellales	na	bacterium Ellin6504	na		0	0	0	0	0	0	0	0	0	0	0	90	0	0	0	0	0	0	0	0	0	0	0	0
OTU_115	Bacteria	Proteobacteria	Betaproteobacteria	Burkholderiales	Alcaligenaceae	Parasutterella	na		0	0	0	0	0	0	0	0	85	0	0	0	0	0	0	0	0	0	0	0	0	0	0	1
OTU_116	Bacteria	Actinobacteria	Actinobacteria	Micrococcales	Brevibacteriaceae	Brevibacterium	Brevibacterium epidermidis		0	0	21	0	43	1	0	0	0	0	0	0	0	0	0	0	0	33	0	1	0	0	0	0
OTU_117	Bacteria	Bacteroidetes	Bacteroidia	Bacteroidales	Prevotellaceae	Prevotella	na		16	0	0	0	0	0	1	0	23	0	0	0	0	0	0	0	0	0	0	0	0	0	0	60
OTU_118	Bacteria	Proteobacteria	Gammaproteobacteria	Enterobacteriales	Enterobacteriaceae	Cedecea	Enterobacter sp. B34		21	2	19	22	30	5	29	26	12	5	6	67	55	685	254	3171	365	285	331	33	1691	2086	807	3765
OTU_119	Bacteria	Bacteroidetes	Sphingobacteriia	Sphingobacteriales	Chitinophagaceae	Segetibacter	na		0	0	0	0	0	0	0	0	0	0	0	0	0	0	0	0	0	0	0	0	0	0	0	92
OTU_12	Bacteria	Proteobacteria	Alphaproteobacteria	Sphingomonadales	Sphingomonadaceae	Sphingomonas	Sphingomonas sp. ALBL_063		455	82	70	0	2	0	60	4	80	2	6	3	0	6	0	0	312	176	1416	582	242	262	170	318
OTU_120	Bacteria	Firmicutes	Clostridia	Clostridiales	Family XI	Peptoniphilus	na		0	0	0	0	0	0	0	0	85	0	0	0	0	0	0	0	0	0	0	0	0	0	0	0
OTU_121	Bacteria	Firmicutes	Bacilli	Bacillales	Staphylococcaceae	Jeotgalicoccus	Jeotgalicoccus halotolerans		2	0	9	0	0	1	49	0	39	0	0	0	0	0	0	0	0	0	0	0	0	0	0	0
OTU_122	Bacteria	Firmicutes	Bacilli	Bacillales	Staphylococcaceae	Nosocomiicoccus	na		0	0	0	0	0	0	0	79	0	0	0	0	0	0	0	0	0	0	0	0	0	0	0	0
OTU_123	Bacteria	Actinobacteria	Actinobacteria	Frankiales	Cryptosporangiaceae	Cryptosporangium	Cryptosporangium mongoliense		0	0	0	0	0	0	1	0	0	0	0	0	0	0	0	0	0	0	0	0	0	86	0	0
OTU_124	Bacteria	Proteobacteria	Betaproteobacteria	Burkholderiales	Alcaligenaceae	Sutterella	na		122	0	0	0	0	0	0	0	0	0	0	0	0	0	0	0	0	0	0	0	0	0	0	0
OTU_125	na	na	na	na	na	na	na		0	0	0	2	0	0	0	0	6	0	91	0	0	0	0	0	0	1	0	0	0	0	0	0
OTU_126	Bacteria	Proteobacteria	Alphaproteobacteria	Rhizobiales	Bradyrhizobiaceae	Rhodopseudomonas	na		0	0	0	0	0	0	0	0	76	0	0	0	0	0	0	0	0	0	0	0	0	0	0	0
OTU_127	Bacteria	Proteobacteria	Alphaproteobacteria	Rhodobacterales	Rhodobacteraceae	Paracoccus	uncultured Paracoccus sp.		0	0	0	0	0	0	0	0	21	0	0	44	0	0	0	0	0	0	0	0	0	0	0	0
OTU_128	Bacteria	Proteobacteria	Gammaproteobacteria	Enterobacteriales	Enterobacteriaceae	Serratia	Serratia sp. enrichment culture clone HSL45		0	0	0	0	0	0	0	0	0	0	0	0	7	22	11	14	0	0	0	0	0	0	0	0
OTU_129	Bacteria	Verrucomicrobia	Spartobacteria	Chthoniobacterales	DA101 soil group	na	na		0	0	0	0	0	0	0	0	0	0	0	131	0	0	0	0	0	0	0	0	0	0	0	0
OTU_13	Bacteria	Actinobacteria	Actinobacteria	Corynebacteriales	Mycobacteriaceae	Mycobacterium	Mycobacterium sp. PK-2013-B13		143	0	0	2	16	0	492	2	212	1345	3	0	1	0	0	1	4	1	0	64	0	0	0	0
OTU_130	Bacteria	Fusobacteria	Fusobacteriia	Fusobacteriales	Leptotrichiaceae	Leptotrichia	na		0	0	0	0	0	0	0	0	69	10	0	0	0	0	0	0	0	0	0	0	0	0	0	0
OTU_131	Bacteria	Proteobacteria	Betaproteobacteria	Nitrosomonadales	Nitrosomonadaceae	na	na		0	0	0	0	0	0	0	0	0	0	0	0	0	0	0	0	0	0	0	0	0	0	74	0
OTU_132	Bacteria	Proteobacteria	Alphaproteobacteria	Sphingomonadales	Sphingomonadaceae	Sphingomonas	uncultured proteobacterium		0	0	0	0	0	0	0	61	0	0	0	0	0	0	0	0	0	0	0	0	0	0	0	0
OTU_133	Bacteria	Proteobacteria	Alphaproteobacteria	Rhodospirillales	Acetobacteraceae	Acidisphaera	na		0	0	0	0	0	0	0	0	0	0	0	0	0	0	0	0	0	0	70	0	0	0	0	0
OTU_134	Bacteria	Proteobacteria	Alphaproteobacteria	Rhodobacterales	Rhodobacteraceae	Rubellimicrobium	na		0	0	0	0	0	0	0	0	0	0	0	1	0	0	0	0	0	0	65	0	0	0	0	0
OTU_135	Bacteria	Fusobacteria	Fusobacteriia	Fusobacteriales	Fusobacteriaceae	Fusobacterium	na		94	0	0	1	0	0	0	0	32	0	0	0	0	0	0	0	0	0	1	1	0	2	1	0
OTU_136	na	na	na	na	na	na	na		0	0	1	0	0	0	0	0	0	0	0	0	0	3	5	15	0	0	1	0	0	0	0	0
OTU_137	Bacteria	Actinobacteria	Actinobacteria	Bifidobacteriales	Bifidobacteriaceae	Gardnerella	Gardnerella vaginalis 409-05		3	0	0	0	0	0	0	0	0	0	0	64	0	0	0	0	0	0	0	1	1	0	0	0
OTU_138	Bacteria	Proteobacteria	Alphaproteobacteria	Sphingomonadales	Sphingomonadaceae	Sphingobium	Sphingobium xenophagum		0	0	0	0	0	0	0	0	0	0	0	0	0	0	0	0	0	66	0	0	0	0	0	0
OTU_139	na	na	na	na	na	na	na		0	0	2	0	0	0	0	0	0	0	0	0	0	4	1	12	0	0	3	1	2	0	1	26
OTU_14	Bacteria	Firmicutes	Bacilli	Lactobacillales	Streptococcaceae	Streptococcus	Streptococcus salivarius subsp. thermophilus		227	14	0	53	63	0	3	0	1144	17	1	1	0	0	5	0	57	27	644	2	1	78	3	39
OTU_140	Bacteria	Actinobacteria	Actinobacteria	Micrococcales	Microbacteriaceae	Microbacterium	Microbacterium schleiferi		3	0	0	14	0	32	0	0	0	0	0	0	0	0	0	4	0	0	110	0	0	0	0	11
OTU_141	Bacteria	Proteobacteria	Deltaproteobacteria	Myxococcales	na	na	na		0	0	0	0	0	0	0	0	0	0	0	0	0	0	0	0	0	0	0	0	0	0	63	0
OTU_142	Bacteria	Chloroflexi	Thermomicrobia	JG30-KF-CM45	na	na	na		0	0	0	0	0	0	0	105	0	0	0	0	0	0	0	0	0	0	0	0	0	0	0	0
OTU_143	Bacteria	Firmicutes	Clostridia	Clostridiales	Clostridiaceae 1	Clostridium sensu stricto 1	na		0	0	0	0	94	0	0	0	0	0	0	0	0	0	0	0	0	0	0	0	0	0	0	1
OTU_144	Bacteria	Firmicutes	Clostridia	Clostridiales	Ruminococcaceae	Ruminiclostridium 5	na		0	0	0	0	0	0	0	0	84	0	0	0	0	0	0	0	0	0	0	0	0	0	0	0
OTU_145	na	na	na	na	na	na	na		0	0	17	0	0	4	0	0	1	0	0	0	0	0	0	0	73	0	0	0	0	0	0	0
OTU_146	Bacteria	Firmicutes	Negativicutes	Selenomonadales	Acidaminococcaceae	Phascolarctobacterium	na		0	0	0	0	0	0	0	0	96	0	0	0	0	0	0	0	0	0	0	0	0	0	0	0
OTU_147	na	na	na	na	na	na	na		0	0	1	0	0	0	0	0	0	0	0	0	2	3	3	28	10	0	0	0	1	0	1	2
OTU_148	Bacteria	Proteobacteria	Alphaproteobacteria	Rhizobiales	Hyphomicrobiaceae	Devosia	Devosia sp. Po15d		0	0	0	0	0	0	0	0	48	0	0	0	0	0	0	0	0	0	0	0	0	0	0	0
OTU_149	Bacteria	Proteobacteria	Gammaproteobacteria	Enterobacteriales	Enterobacteriaceae	Serratia	Serratia rubidaea		0	0	0	0	0	0	0	0	0	0	0	5	0	0	0	0	14	3	20	15	21	4	15	36
OTU_15	Bacteria	Actinobacteria	Actinobacteria	Actinomycetales	Actinomycetaceae	Actinomyces	na		2	0	0	0	17	0	5	0	2431	0	39	1	0	0	1	0	0	0	0	0	0	0	1	6
OTU_150	Bacteria	Actinobacteria	na	na	na	na	na		0	0	0	6	0	0	0	25	82	0	0	0	0	0	0	0	0	0	0	0	0	0	0	0
OTU_151	Bacteria	Actinobacteria	Actinobacteria	Micrococcales	Cellulomonadaceae	Cellulomonas	uncultured actinobacterium		0	0	0	0	0	55	0	0	0	0	0	0	0	0	0	0	0	0	0	0	0	0	0	0
OTU_152	Bacteria	Proteobacteria	Alphaproteobacteria	Sphingomonadales	Sphingomonadaceae	Sphingomonas	na		0	0	0	0	0	0	0	0	0	0	0	0	0	0	0	0	0	55	0	0	0	0	0	0
OTU_153	na	na	na	na	na	na	na		49	39	0	0	0	0	0	0	0	0	0	0	0	0	22	0	0	0	0	0	0	0	0	0
OTU_154	Bacteria	Actinobacteria	Actinobacteria	Micrococcales	Microbacteriaceae	Agromyces	Agromyces sp. 339		0	0	0	0	0	0	0	0	0	0	0	0	0	0	0	0	0	0	0	0	0	0	0	0
OTU_155	na	na	na	na	na	na	na		0	0	0	0	0	0	0	0	1	0	21	0	0	0	0	0	0	25	0	0	0	0	0	0
OTU_156	na	na	na	na	na	na	na		0	0	0	0	0	0	0	0	0	0	0	0	0	4	13	1	0	0	0	0	13	0	0	0
OTU_157	na	na	na	na	na	na	na		0	0	1	20	0	0	0	0	0	0	0	3	0	0	0	1	0	0	0	0	0	0	0	0
OTU_158	Bacteria	Fusobacteria	Fusobacteriia	Fusobacteriales	Leptotrichiaceae	Leptotrichia	na		0	0	0	0	0	0	0	0	0	0	0	0	0	0	0	0	0	0	0	0	0	0	0	0
OTU_159	na	na	na	na	na	na	na		0	0	0	0	0	0	0	0	0	0	0	0	0	0	0	0	18	20	33	8	0	0	0	0
OTU_16	Bacteria	Firmicutes	Bacilli	Lactobacillales	Lactobacillaceae	Lactobacillus	uncultured Lactobacillus sp.		214	103	0	0	0	0	1	0	1046	187	90	2	0	3	24	14	1	2	301	106	112	7	190	17
OTU_160	Bacteria	Proteobacteria	Gammaproteobacteria	Pseudomonadales	Moraxellaceae	Acinetobacter	Acinetobacter venetianus		0	26	0	4	0	66	25	0	15	11	25	0	0	0	0	0	2	45	55	76	0	1	10	0
OTU_161	Bacteria	Firmicutes	Bacilli	Bacillales	Bacillaceae	Bacillus	na		0	0	0	0	0	0	0	47	0	0	0	0	0	0	0	0	0	0	0	0	0	0	0	0
OTU_162	Bacteria	Proteobacteria	Gammaproteobacteria	Enterobacteriales	Enterobacteriaceae	Serratia	Serratia sp. DsppB36		11	4	12	1	0	0	5	1	0	0	0	14	9434	7874	38533	3080	2	0	52	3	40288	1486	679	1
OTU_163	Bacteria	Proteobacteria	Alphaproteobacteria	Rhizobiales	Rhizobiaceae	Kaistia	Rhizobiales (rhizobacteria)		0	0	0	0	0	0	0	0	44	0	0	0	0	0	0	0	0	0	0	0	0	0	0	0
OTU_164	Bacteria	Firmicutes	Clostridia	Clostridiales	Lachnospiraceae	na	na		65	0	0	0	0	0	0	0	0	0	0	0	0	0	0	0	0	0	0	0	0	0	0	0
OTU_165	na	na	na	na	na	na	na		2	0	1	19	0	0	0	0	5	2	3	4	1	0	0	2	0	0	0	0	0	0	0	0
OTU_166	na	na	na	na	na	na	na		0	0	0	0	0	0	0	0	0	0	0	0	3	3	0	5	0	21	0	1	0	0	0	0
OTU_167	Bacteria	Acidobacteria	Acidobacteria	Acidobacteriales	Acidobacteriaceae (Subgroup 1)	na	uncultured Acidobacteriales bacterium		0	0	0	0	0	0	0	0	0	0	0	0	0	0	0	0	0	0	38	0	0	0	0	0
OTU_168	na	na	na	na	na	na	na		0	0	0	0	0	0	0	0	0	0	0	0	5	0	0	14	0	0	0	0	0	0	0	0
OTU_169	Bacteria	Firmicutes	Clostridia	Clostridiales	Clostridiaceae 1	Candidatus Arthromitus	na		64	0	0	0	0	0	0	0	0	0	0	0	0	0	0	0	0	0	0	0	0	0	0	0
OTU_17	Bacteria	Proteobacteria	Alphaproteobacteria	Rhizobiales	Methylobacteriaceae	Methylobacterium	na		65	99	0	48	0	226	97	0	74	103	731	624	0	0	0	0	0	29	1	20	8	0	0	0
OTU_170	na	na	na	na	na	na	na		14	2	17	13	0	3	5	0	13	9	38	14	2	0	0	0	0	0	0	0	0	0	0	1
OTU_171	Bacteria	Planctomycetes	Planctomycetacia	Planctomycetales	Planctomycetaceae	na	na		0	0	0	0	0	0	0	0	0	0	0	0	0	0	0	0	0	0	0	0	0	0	0	70
OTU_172	Bacteria	Actinobacteria	Actinobacteria	Micrococcales	Micrococcaceae	Micrococcus	Micrococcus luteus		12	10	0	15	47	0	0	6	29	0	0	0	0	0	23	0	0	27	0	0	0	0	0	0
OTU_173	Bacteria	Proteobacteria	Betaproteobacteria	Burkholderiales	Comamonadaceae	na	na		27	0	0	0	0	35	0	0	132	0	0	0	0	0	0	0	16	0	0	0	0	0	0	0
OTU_174	Bacteria	Actinobacteria	Actinobacteria	Micromonosporales	Micromonosporaceae	Actinoplanes	na		0	0	0	0	0	0	0	0	0	0	0	0	0	0	0	0	0	0	0	0	0	0	0	38
OTU_175	na	na	na	na	na	na	na		0	1	0	2	0	0	2	0	0	2	16	17	0	0	0	0	0	0	0	0	0	0	0	0
OTU_176	Bacteria	Proteobacteria	Alphaproteobacteria	Rhizobiales	Bradyrhizobiaceae	Bradyrhizobium	Bradyrhizobium sp. 1-A-2		0	2	0	5	0	1	17	0	0	0	15	0	0	0	0	0	0	0	0	0	0	0	12	5
OTU_177	na	na	na	na	na	na	na		0	0	0	0	62	0	0	0	0	0	0	0	0	0	0	0	0	0	0	0	0	0	0	0
OTU_178	Bacteria	Proteobacteria	Alphaproteobacteria	Sphingomonadales	Sphingomonadaceae	Sphingomonas	na		0	0	0	0	0	0	0	0	41	0	0	0	0	0	0	0	0	0	0	0	0	0	0	0
OTU_179	Bacteria	Proteobacteria	Betaproteobacteria	Burkholderiales	Oxalobacteraceae	Massilia	na		0	0	0	10	0	0	0	0	0	0	0	2	0	0	0	0	0	18	56	0	0	0	0	0
OTU_18	Bacteria	Proteobacteria	Betaproteobacteria	Burkholderiales	Burkholderiaceae	Burkholderia-Paraburkholderia	Burkholderia glumae		92	0	2	262	0	0	0	0	0	0	0	124	0	0	0	0	0	0	1	0	0	0	0	0
OTU_180	Bacteria	Proteobacteria	Gammaproteobacteria	Enterobacteriales	Enterobacteriaceae	Cedecea	Enterobacter sp. B34		69	0	1	0	0	0	0	0	1	0	0	6	258	4470	1691	22904	47	36	40	2	217	190	116	564
OTU_181	na	na	na	na	na	na	na		0	0	0	0	0	0	0	0	0	0	0	0	1	1	0	13	0	0	0	0	0	0	0	16
OTU_182	na	na	na	na	na	na	na		0	0	4	0	0	0	0	0	0	0	0	0	1	0	1	16	1	0	2	0	0	0	0	1
OTU_183	Bacteria	Actinobacteria	Coriobacteriia	Coriobacteriales	Coriobacteriaceae	Collinsella	na		69	0	0	0	0	0	0	0	0	0	0	0	0	0	0	0	0	0	0	0	0	0	0	0
OTU_184	Bacteria	Firmicutes	Clostridia	Clostridiales	Lachnospiraceae	[Ruminococcus] torques group	na		0	99	0	0	0	0	0	0	0	0	0	0	0	0	0	0	0	0	0	0	0	0	0	0
OTU_185	na	na	na	na	na	na	na		0	0	4	0	0	0	0	0	0	0	0	0	3	0	0	10	0	0	0	0	0	0	0	0
OTU_186	Bacteria	Proteobacteria	Gammaproteobacteria	Cellvibrionales	Cellvibrionaceae	Cellvibrio	na		0	0	0	0	0	0	1	0	29	0	0	0	0	0	2	0	0	0	0	0	0	0	0	0
OTU_187	Bacteria	Proteobacteria	Betaproteobacteria	Burkholderiales	Burkholderiaceae	Ralstonia	na		0	0	0	0	0	0	0	14	0	0	0	0	0	0	0	0	0	0	0	0	0	37	0	0
OTU_188	Bacteria	Acidobacteria	Blastocatellia	Blastocatellales	Blastocatellaceae (Subgroup 4)	45597	na		0	0	0	0	0	0	0	0	0	31	0	0	0	0	0	0	0	0	0	0	0	0	0	0
OTU_189	Bacteria	na	na	na	na	na	na		0	0	0	0	0	0	0	0	0	0	0	0	0	0	0	0	0	0	0	0	0	0	0	55
OTU_19	na	na	na	na	na	na	na		2	0	0	1	0	0	1	0	1	0	0	1	7	167	113	2077	53	44	78	0	258	154	215	1069
OTU_190	Bacteria	Actinobacteria	Thermoleophilia	Solirubrobacterales	Solirubrobacteraceae	Solirubrobacter	na		0	0	0	0	0	0	0	0	0	0	0	0	0	0	0	0	38	0	0	0	0	0	0	0
OTU_191	Bacteria	Firmicutes	Clostridia	Clostridiales	Family XI	Ezakiella	na		0	0	0	0	0	0	0	0	0	0	0	0	0	0	0	0	0	0	0	34	0	0	0	0
OTU_192	Bacteria	Firmicutes	Negativicutes	Selenomonadales	Veillonellaceae	Dialister	na		0	26	0	0	0	0	0	0	36	0	0	0	0	0	0	0	0	0	0	0	0	0	0	0
OTU_193	Bacteria	Proteobacteria	Gammaproteobacteria	Pseudomonadales	Moraxellaceae	Psychrobacter	na		0	0	0	0	0	0	0	0	0	0	0	0	0	0	0	0	0	0	0	0	0	0	0	0
OTU_194	Bacteria	Proteobacteria	Gammaproteobacteria	Enterobacteriales	Enterobacteriaceae	Kosakonia	na		0	0	1	0	0	0	0	0	0	0	0	0	3	22	85	187	0	0	0	0	0	0	0	0
OTU_195	Bacteria	Firmicutes	Clostridia	Clostridiales	Ruminococcaceae	[Eubacterium] coprostanoligenes group	na		0	0	0	0	0	0	0	0	0	0	0	0	0	0	48	0	0	0	0	0	0	0	0	0
OTU_196	Bacteria	Proteobacteria	Gammaproteobacteria	Pseudomonadales	Pseudomonadaceae	Pseudomonas	Pseudomonas putida		11	0	0	2	0	8	8	1	4	1	2	0	0	3	4	7	257	536	7	5	0	2	2	3
OTU_197	Bacteria	Firmicutes	Bacilli	Lactobacillales	Lactobacillaceae	Lactobacillus	Lactobacillus hominis		0	0	0	0	0	0	0	0	39	0	0	0	0	0	0	0	0	0	0	0	0	0	0	0
OTU_198	na	na	na	na	na	na	na		0	0	0	0	0	0	1	0	0	0	37	16	0	0	0	0	0	0	0	0	0	0	0	0
OTU_199	Bacteria	Proteobacteria	Betaproteobacteria	Neisseriales	Neisseriaceae	Aquitalea	Aquitalea sp. BFE1D		0	0	0	0	0	28	0	0	0	0	0	0	0	0	0	0	0	0	0	0	0	0	0	0
OTU_2	Bacteria	Bacteroidetes	Flavobacteriia	Flavobacteriales	Flavobacteriaceae	Elizabethkingia	Chryseobacterium sp. Ag_Keele_1		19504	297	4263	3442	18643	2188	21335	19684	79	68	75	187	15928	20100	19679	25072	15331	18180	20363	11266	18821	8699	11900	12010
OTU_20	Bacteria	Bacteroidetes	Flavobacteriia	Flavobacteriales	Flavobacteriaceae	Chryseobacterium	Chryseobacterium formosense		0	0	0	0	0	0	1	12	58	3	0	0	0	0	0	0	1402	0	1	1	0	0	0	0
OTU_200	Bacteria	Firmicutes	Clostridia	Clostridiales	Family XI	Anaerococcus	na		0	80	0	0	0	0	0	0	0	0	0	0	0	0	5	0	0	0	0	0	0	1	0	0
OTU_201	Bacteria	Proteobacteria	Gammaproteobacteria	Alteromonadales	Shewanellaceae	Shewanella	Shewanella sp. Asc-3 ASCBAC		37	0	0	0	0	0	0	0	0	0	0	0	0	0	0	0	0	0	0	0	0	0	0	0
OTU_202	Bacteria	Bacteroidetes	Bacteroidia	Bacteroidales	Prevotellaceae	Alloprevotella	na		0	0	0	0	0	0	0	0	0	33	0	0	0	0	0	0	0	0	0	0	0	0	0	0
OTU_203	Bacteria	Firmicutes	Clostridia	Clostridiales	Lachnospiraceae	Lachnospiraceae NK4A136 group	na		42	0	0	0	0	0	0	0	0	0	0	0	0	0	0	0	0	0	0	0	0	0	0	0
OTU_204	Bacteria	Firmicutes	Clostridia	Clostridiales	Family XI	Peptoniphilus	na		13	18	0	0	0	0	0	0	0	0	0	0	0	0	0	0	1	0	0	0	0	0	0	0
OTU_205	na	na	na	na	na	na	na		0	0	2	0	0	0	0	0	0	0	23	0	0	0	0	0	0	0	0	0	0	0	0	0
OTU_206	na	na	na	na	na	na	na		0	0	0	0	0	0	0	0	14	0	15	0	0	0	0	0	0	0	0	0	0	0	0	0
OTU_207	Bacteria	Planctomycetes	Phycisphaerae	Tepidisphaerales	Tepidisphaeraceae	na	na		0	0	0	0	49	0	0	0	0	0	0	0	0	0	0	0	0	0	0	0	0	0	0	0
OTU_208	Bacteria	Actinobacteria	Actinobacteria	Actinomycetales	Actinomycetaceae	Actinomyces	na		26	0	0	0	0	0	0	0	0	0	0	0	0	0	0	0	0	0	0	0	0	0	0	0
OTU_209	na	na	na	na	na	na	na		1	0	0	49	0	0	0	0	0	1	0	2	1	0	0	1	0	0	0	0	0	0	0	0
OTU_21	Bacteria	Bacteroidetes	Sphingobacteriia	Sphingobacteriales	Sphingobacteriaceae	Sphingobacterium	Sphingobacterium multivorum		0	0	0	0	0	0	0	4	0	0	0	0	0	0	0	1	2078	0	0	0	0	0	1	0
OTU_210	Bacteria	Planctomycetes	Phycisphaerae	Tepidisphaerales	Tepidisphaeraceae	na	na		0	0	0	0	0	0	0	0	39	18	0	0	0	0	0	0	0	0	0	0	0	0	0	0
OTU_211	Archaea	Euryarchaeota	Thermoplasmata	Thermoplasmatales	Marine Group II	uncultured euryarchaeote	na		0	0	0	0	0	0	0	0	0	0	56	0	0	0	0	0	0	0	0	0	0	0	0	0
OTU_212	na	na	na	na	na	na	na		1	0	0	1	12	1	14	8	0	0	0	0	1	0	2	4	6	5	5	14	15	10	10	10
OTU_213	Bacteria	Bacteroidetes	Flavobacteriia	Flavobacteriales	Flavobacteriaceae	Chryseobacterium	Chryseobacterium sp. HME7570		0	0	0	71	0	0	0	0	0	0	0	0	1	1	0	0	0	0	0	0	0	0	0	0
OTU_214	na	na	na	na	na	na	na		0	0	0	9	0	0	2	0	0	0	1	4	0	0	0	0	0	0	0	0	0	0	0	0
OTU_215	Bacteria	Proteobacteria	Gammaproteobacteria	Enterobacteriales	Enterobacteriaceae	Serratia	Serratia sp. CBMAI 1183		1	0	11	1	0	0	0	0	0	0	0	0	12	27	96	61	6	0	15	8	5	1	10	22
OTU_216	Bacteria	Firmicutes	Clostridia	Clostridiales	Lachnospiraceae	[Eubacterium] xylanophilum group	na		34	0	0	0	0	0	0	0	0	0	0	0	0	0	0	0	0	0	0	0	0	0	0	0
OTU_217	Bacteria	Actinobacteria	Actinobacteria	Corynebacteriales	Corynebacteriaceae	Corynebacterium 1	na		4	0	0	0	0	0	0	19	22	0	0	0	0	0	0	0	0	0	1	3	0	0	0	5
OTU_218	Bacteria	Acidobacteria	Solibacteres	Solibacterales	Solibacteraceae (Subgroup 3)	Bryobacter	uncultured Acidobacteria bacterium		0	0	0	0	0	0	0	0	0	0	0	0	0	0	0	0	0	0	24	0	0	0	0	0
OTU_219	na	na	na	na	na	na	na		3	0	0	6	2	0	0	0	0	0	1	3	0	2	0	1	0	0	0	2	0	0	0	0
OTU_22	Bacteria	Proteobacteria	Betaproteobacteria	Burkholderiales	Comamonadaceae	Delftia	na		412	0	0	132	0	2	0	7	4	1	0	0	0	5	1	83	77	0	71	1	143	134	91	790
OTU_220	Bacteria	Firmicutes	Clostridia	Clostridiales	Lachnospiraceae	na	na		44	0	0	0	0	0	0	0	0	0	0	0	0	0	0	0	0	0	0	0	0	0	0	0
OTU_221	na	na	na	na	na	na	na		1	0	0	8	0	0	0	0	0	0	0	0	0	0	0	0	0	0	0	0	0	0	0	0
OTU_222	na	na	na	na	na	na	na		1	0	1	1	1	0	0	0	3	2	12	6	0	0	0	0	0	1	0	0	0	0	0	0
OTU_223	na	na	na	na	na	na	na		0	0	0	0	0	0	21	0	0	0	0	0	0	0	0	0	0	0	0	0	0	0	0	0
OTU_224	Bacteria	Bacteroidetes	Bacteroidia	Bacteroidales	Prevotellaceae	Prevotella	na		0	0	0	0	0	0	0	0	0	27	0	0	0	0	0	0	0	0	0	0	0	0	0	0
OTU_225	Bacteria	Bacteroidetes	Sphingobacteriia	Sphingobacteriales	Chitinophagaceae	Flavisolibacter	na		0	0	0	0	0	0	0	0	0	22	0	0	0	0	0	0	1	0	0	0	0	0	0	0
OTU_226	Bacteria	Chloroflexi	TK10	na	na	na	na		0	0	0	0	0	0	0	0	0	0	0	0	0	0	0	0	0	0	0	0	0	0	0	40
OTU_227	Archaea	Thaumarchaeota	Soil Crenarchaeotic Group(SCG)	uncultured archaeon	na	na	na		0	0	0	0	36	0	0	0	0	0	0	0	0	0	0	0	0	0	0	0	0	0	0	0
OTU_228	na	na	na	na	na	na	na		0	0	0	0	0	0	0	0	0	0	0	48	0	0	0	0	0	0	0	0	0	0	0	0
OTU_229	na	na	na	na	na	na	na		0	0	0	7	0	0	0	0	0	0	0	0	0	0	0	0	0	0	0	0	0	0	0	0
OTU_23	Bacteria	Proteobacteria	Betaproteobacteria	Burkholderiales	Alcaligenaceae	Achromobacter	Achromobacter xylosoxidans subsp. xylosoxidans		0	0	0	0	0	0	1	2	0	0	1	0	0	0	0	0	432	813	1	26	0	0	0	0
OTU_230	na	na	na	na	na	na	na		0	0	2	0	0	0	0	0	0	0	0	0	2	0	0	7	0	0	0	0	0	0	0	0
OTU_231	na	na	na	na	na	na	na		0	0	0	3	0	0	0	0	0	0	11	0	0	0	0	0	0	0	0	0	0	0	0	0
OTU_232	Bacteria	Proteobacteria	Gammaproteobacteria	Enterobacteriales	Enterobacteriaceae	Serratia	Serratia sp. PDMCd0501		1	0	6	0	0	0	0	1	0	0	0	0	198	444	323	410	39	3	31	32	12	5	3	54
OTU_233	na	na	na	na	na	na	na		0	0	0	0	0	0	42	0	0	0	0	0	0	0	0	0	0	0	0	0	0	0	0	0
OTU_234	Bacteria	Proteobacteria	Deltaproteobacteria	Desulfobacterales	Desulfobulbaceae	Desulfobulbus	uncultured delta proteobacterium		0	0	0	0	0	0	0	0	17	0	0	0	0	0	0	0	0	0	0	0	0	0	0	0
OTU_235	Bacteria	Proteobacteria	Alphaproteobacteria	Rhodospirillales	Rhodospirillaceae	Novispirillum	Novispirillum itersonii subsp. itersonii		30	0	0	0	0	0	0	0	0	0	0	0	0	0	0	0	0	0	0	0	0	0	0	0
OTU_236	na	na	na	na	na	na	na		0	0	0	0	0	0	0	0	0	0	0	0	2	0	0	7	0	0	0	0	0	0	0	0
OTU_237	Bacteria	Bacteroidetes	Flavobacteriia	Flavobacteriales	Flavobacteriaceae	Flavobacterium	Flavobacterium lindanitolerans		32	0	0	0	0	0	0	0	0	0	0	0	0	0	0	0	0	0	0	0	0	0	0	0
OTU_238	Bacteria	Actinobacteria	Actinobacteria	Actinomycetales	Actinomycetaceae	Actinomyces	na		0	0	0	0	0	0	0	0	70	24	0	150	0	0	0	6	0	0	0	0	0	0	0	0
OTU_239	Bacteria	Firmicutes	Clostridia	Clostridiales	Family XI	Ezakiella	na		0	0	0	0	0	0	0	0	19	0	0	0	0	0	0	0	0	0	0	0	0	0	0	0
OTU_24	na	na	na	na	na	na	na		19	1	137	232	0	7	38	0	13	1	23	120	0	0	0	9	0	1	0	0	0	0	0	0
OTU_240	Bacteria	Bacteroidetes	Bacteroidia	Bacteroidales	Prevotellaceae	Prevotella 9	na		0	0	0	0	0	0	0	0	0	0	0	0	0	0	0	0	0	25	0	0	0	0	0	65
OTU_241	na	na	na	na	na	na	na		1	0	7	6	1	3	1	1	6	5	22	21	1	0	0	1	0	0	0	0	0	0	0	0
OTU_242	na	na	na	na	na	na	na		0	0	0	0	0	0	0	0	0	0	0	0	4	0	1	3	0	0	0	0	0	0	0	0
OTU_243	Bacteria	Proteobacteria	Gammaproteobacteria	Enterobacteriales	Enterobacteriaceae	na	na		2	0	4	3	0	0	0	0	0	0	0	0	114	408	299	476	39	11	17	23	7	6	3	179
OTU_244	na	na	na	na	na	na	na		0	0	0	6	0	0	0	0	0	0	0	5	0	0	0	0	0	0	0	0	0	0	0	0
OTU_245	na	na	na	na	na	na	na		0	0	0	0	0	0	0	0	0	0	0	0	1	1	0	10	1	0	0	0	0	0	0	1
OTU_246	Bacteria	Firmicutes	Clostridia	Clostridiales	Lachnospiraceae	Roseburia	na		0	0	0	0	0	0	0	0	0	0	0	0	0	0	0	0	0	0	0	0	0	0	0	0
OTU_247	na	na	na	na	na	na	na		0	0	0	0	0	0	1	0	35	0	0	0	0	0	0	0	0	0	0	0	0	0	0	0
OTU_248	Bacteria	Proteobacteria	Gammaproteobacteria	Pseudomonadales	Moraxellaceae	Moraxella	na		0	0	0	0	0	0	0	19	0	0	0	0	0	0	0	0	0	0	0	0	0	0	0	0
OTU_249	Bacteria	Proteobacteria	Alphaproteobacteria	Rhodospirillales	Rhodospirillaceae	Azospirillum	Azospirillum melinis		0	0	0	0	0	0	0	0	13	2	0	0	0	0	0	0	0	0	0	0	0	0	0	0
OTU_25	Bacteria	Proteobacteria	Gammaproteobacteria	Pseudomonadales	Pseudomonadaceae	Pseudomonas	Squalius pyrenaicus		0	0	0	0	9	8	21	32	8	8	4	18	0	0	0	0	1356	1725	3213	746	214	17	450	69
OTU_250	Bacteria	Firmicutes	Negativicutes	Selenomonadales	Veillonellaceae	na	na		0	0	0	0	0	0	0	0	0	20	0	0	0	0	0	0	0	0	0	0	0	0	0	0
OTU_251	Bacteria	Bacteroidetes	Bacteroidia	Bacteroidales	Porphyromonadaceae	Tannerella	na		0	0	0	0	0	0	0	0	0	24	0	0	0	0	0	0	0	0	0	0	0	0	0	0
OTU_252	na	na	na	na	na	na	na		0	0	0	0	0	0	0	0	0	0	0	0	7	1	1	10	0	1	0	1	0	0	0	0
OTU_253	na	na	na	na	na	na	na		0	0	5	6	0	0	0	0	0	0	0	2	0	0	0	0	0	0	0	0	0	0	0	0
OTU_254	Bacteria	Acidobacteria	Subgroup 6	uncultured Acidobacteria bacterium	na	na	na		0	0	0	0	0	0	34	0	0	0	0	0	0	0	0	0	0	0	0	0	0	0	0	0
OTU_255	na	na	na	na	na	na	na		0	0	0	0	0	0	0	0	0	0	0	0	0	1	0	7	0	0	0	0	0	0	0	4
OTU_256	na	na	na	na	na	na	na		0	0	0	0	0	0	0	0	0	0	0	0	3	1	4	26	0	0	0	0	0	0	0	1
OTU_257	na	na	na	na	na	na	na		1	0	6	9	0	0	0	0	0	0	0	0	0	0	0	0	0	0	0	0	0	0	0	0
OTU_258	Bacteria	Bacteroidetes	Flavobacteriia	Flavobacteriales	Flavobacteriaceae	Flavobacterium	na		23	0	0	0	0	0	0	0	0	0	0	0	0	0	0	0	0	0	0	0	0	0	0	0
OTU_259	na	na	na	na	na	na	na		0	0	3	5	0	0	1	0	0	0	1	3	0	0	0	0	0	0	1	0	0	0	0	0
OTU_26	Bacteria	Proteobacteria	Alphaproteobacteria	Rickettsiales	Mitochondria	Triticum aestivum (bread wheat)	na		0	84	0	0	57	0	1	0	201	59	1	736	0	0	0	1	30	130	1	0	16	104	228	238
OTU_260	Bacteria	Proteobacteria	Epsilonproteobacteria	Campylobacterales	Campylobacteraceae	Campylobacter	na		4	0	0	0	0	0	0	0	0	0	0	0	0	0	0	3	0	0	0	0	0	0	0	0
OTU_261	na	na	na	na	na	na	na		0	0	0	12	0	0	0	0	0	0	0	0	0	1	0	0	0	0	0	0	0	0	0	0
OTU_262	Bacteria	Firmicutes	Clostridia	Clostridiales	Lachnospiraceae	Roseburia	na		0	40	0	0	0	0	0	0	0	0	0	0	0	0	20	0	0	0	0	0	0	0	0	0
OTU_263	Bacteria	Proteobacteria	Betaproteobacteria	Burkholderiales	Burkholderiaceae	Cupriavidus	na		0	0	10	0	0	0	2	0	0	0	0	0	0	0	6	5	0	0	0	0	0	0	0	0
OTU_264	na	na	na	na	na	na	na		0	0	2	0	0	0	0	0	0	0	0	0	1	0	0	15	0	0	0	0	0	0	0	0
OTU_265	Bacteria	Actinobacteria	Actinobacteria	Corynebacteriales	Corynebacteriaceae	Corynebacterium 1	Corynebacterium stationis		0	0	0	0	0	0	0	0	7	0	0	20	0	0	0	0	0	0	0	0	0	0	0	0
OTU_266	na	na	na	na	na	na	na		0	0	0	7	0	1	0	0	1	0	1	1	1	0	0	0	0	0	0	0	0	0	0	0
OTU_267	na	na	na	na	na	na	na		0	0	0	0	0	0	0	0	0	0	0	0	0	3	0	2	0	13	0	2	0	0	0	0
OTU_268	na	na	na	na	na	na	na		0	1	0	3	0	2	1	0	0	1	0	0	0	0	0	1	0	0	0	0	0	0	0	0
OTU_269	Bacteria	Bacteroidetes	Flavobacteriia	Flavobacteriales	Flavobacteriaceae	na	na		3	0	0	1	1	0	1	1	0	0	0	0	1	1	4	5	1	1	1	0	0	0	0	0
OTU_27	Bacteria	Proteobacteria	Alphaproteobacteria	Rhizobiales	Rhizobiaceae	Rhizobium	Rhizobium radiobacter		0	0	0	0	2	0	149	1	89	0	1	0	0	0	0	0	0	0	0	0	0	0	243	253
OTU_270	na	na	na	na	na	na	na		0	0	0	0	0	0	49	0	0	0	0	0	0	0	0	0	0	0	0	0	0	0	0	0
OTU_271	Bacteria	Firmicutes	Clostridia	Clostridiales	Lachnospiraceae	[Eubacterium] rectale group	na		0	0	0	0	0	13	0	0	0	0	0	0	0	0	0	0	0	0	0	0	0	0	0	0
OTU_272	na	na	na	na	na	na	na		0	0	0	0	0	0	0	0	0	0	0	0	0	0	0	0	14	2	2	0	0	0	6	0
OTU_273	Bacteria	Fusobacteria	Fusobacteriia	Fusobacteriales	Leptotrichiaceae	Leptotrichia	Leptotrichia hongkongensis		0	0	0	0	0	0	0	0	16	0	0	0	0	0	0	0	0	0	0	0	0	0	0	0
OTU_274	Bacteria	Bacteroidetes	Bacteroidia	Bacteroidales	Bacteroidales S24-7 group	na	na		0	0	0	0	0	0	0	0	0	0	0	0	0	0	26	0	0	0	0	0	0	0	0	0
OTU_275	na	na	na	na	na	na	na		0	0	0	5	0	0	0	0	0	0	0	0	0	0	0	0	0	0	0	0	0	0	0	0
OTU_276	Bacteria	Proteobacteria	Gammaproteobacteria	Enterobacteriales	Enterobacteriaceae	Cedecea	Enterobacter sp. B34		0	0	1	0	0	0	0	0	0	0	0	0	1	8	1	31	0	1	0	0	5	5	2	8
OTU_277	Bacteria	Proteobacteria	Gammaproteobacteria	Enterobacteriales	Enterobacteriaceae	na	na		2	2	23	4	1	1	0	0	0	0	0	1	348	1138	881	1600	101	17	66	68	26	13	3	297
OTU_278	Bacteria	Acidobacteria	Holophagae	Subgroup 7	na	na	na		0	0	0	0	0	0	0	0	0	0	0	0	0	0	0	0	0	0	0	0	0	0	0	20
OTU_279	Bacteria	Acidobacteria	Solibacteres	Solibacterales	Solibacteraceae (Subgroup 3)	Bryobacter	na		0	0	0	0	0	0	0	0	0	0	0	0	0	0	0	0	0	0	0	16	0	0	0	0
OTU_28	Bacteria	Bacteroidetes	Flavobacteriia	Flavobacteriales	Flavobacteriaceae	Cloacibacterium	na		3	0	0	0	0	48	0	558	0	0	0	0	0	0	0	1	1	0	0	0	0	0	0	0
OTU_280	na	na	na	na	na	na	na		0	0	0	0	0	0	0	0	0	0	0	0	0	0	0	0	0	0	0	0	11	0	0	0
OTU_281	Bacteria	Proteobacteria	Gammaproteobacteria	Enterobacteriales	Enterobacteriaceae	Cedecea	Enterobacter sp. B34		148	1	10	1	109	15	43	39	125	7	7	1720	563	9641	3634	48780	9250	7717	7884	390	53127	52469	26859	122455
OTU_282	Bacteria	Bacteroidetes	Flavobacteriia	Flavobacteriales	Flavobacteriaceae	na	na		0	0	0	0	3	0	5	6	0	0	0	1	0	0	0	0	5	3	8	1	3	1	2	4
OTU_283	na	na	na	na	na	na	na		0	0	0	8	0	0	0	0	0	0	0	0	0	0	0	0	0	0	0	0	0	0	0	0
OTU_284	na	na	na	na	na	na	na		0	0	0	5	0	0	0	0	0	0	0	0	0	0	0	0	0	0	0	0	0	0	0	0
OTU_285	Bacteria	Proteobacteria	Gammaproteobacteria	Enterobacteriales	Enterobacteriaceae	na	na		92	32	392	342	35	12	20	36	15	9	17	45	481	568	1629	1374	274	64	369	411	303	125	233	420
OTU_286	na	na	na	na	na	na	na		0	0	1	0	0	0	0	0	0	0	0	0	0	0	0	10	0	0	0	0	0	0	0	0
OTU_287	na	na	na	na	na	na	na		0	0	0	0	0	0	0	0	0	0	0	0	2	0	0	8	0	0	0	0	0	0	0	0
OTU_288	Bacteria	Bacteroidetes	Flavobacteriia	Flavobacteriales	Flavobacteriaceae	Elizabethkingia	Chryseobacterium sp. Ag_Keele_1		21	0	2	6	3	1	4	5	0	0	0	0	25	39	13	37	3	6	6	3	3	2	3	4
OTU_289	na	na	na	na	na	na	na		0	0	0	0	0	0	0	0	0	0	0	0	1	4	2	1	0	0	0	0	0	0	0	0
OTU_29	Bacteria	Bacteroidetes	Flavobacteriia	Flavobacteriales	Flavobacteriaceae	Chryseobacterium	uncultured Chryseobacterium sp.		0	0	0	0	0	0	11	0	0	0	0	1	0	0	11	0	0	5	396	205	5	2	1	0
OTU_290	Bacteria	Proteobacteria	Betaproteobacteria	Burkholderiales	Comamonadaceae	Aquabacterium	uncultured Aquabacterium sp.		12	0	0	18	0	0	0	0	81	0	0	0	0	0	0	0	0	0	0	0	0	0	0	0
OTU_291	Bacteria	Actinobacteria	Actinobacteria	Frankiales	na	uncultured actinobacterium	na		0	36	0	0	0	0	0	0	0	0	0	0	0	0	0	0	0	0	0	0	0	1	0	0
OTU_292	Bacteria	Actinobacteria	Actinobacteria	Propionibacteriales	Propionibacteriaceae	Propionibacterium	na		14	0	0	0	0	0	0	0	0	0	0	0	0	0	0	0	0	0	0	0	0	0	0	0
OTU_293	Bacteria	Proteobacteria	Betaproteobacteria	Burkholderiales	Burkholderiaceae	Burkholderia-Paraburkholderia	Burkholderia gladioli		0	0	0	0	0	0	0	0	0	0	0	0	0	0	1	0	0	0	0	0	0	1	0	0
OTU_294	na	na	na	na	na	na	na		0	0	0	0	0	0	0	0	0	19	0	0	0	0	0	0	0	0	0	0	0	0	0	0
OTU_295	na	na	na	na	na	na	na		0	0	0	0	0	0	1	0	0	1	0	12	0	0	0	0	0	0	0	0	0	0	0	0
OTU_296	na	na	na	na	na	na	na		0	0	0	0	0	0	0	0	0	0	0	0	0	0	0	0	8	0	0	0	0	0	0	0
OTU_297	Bacteria	Proteobacteria	Alphaproteobacteria	Rickettsiales	na	na	na		0	0	0	0	0	0	0	0	0	13	0	0	0	0	0	0	0	0	0	0	0	0	0	0
OTU_298	Bacteria	Bacteroidetes	Bacteroidia	Bacteroidales	Bacteroidaceae	Bacteroides	na		0	0	0	0	0	0	0	0	0	21	0	0	0	1	0	0	0	0	0	0	0	0	0	0
OTU_299	Bacteria	Proteobacteria	Alphaproteobacteria	Sphingomonadales	JG34-KF-161	uncultured Sphingomonadaceae bacterium	na		0	0	0	0	0	0	0	0	0	0	0	0	0	0	0	0	0	15	0	0	0	0	0	0
OTU_3	Bacteria	Proteobacteria	Gammaproteobacteria	Enterobacteriales	Enterobacteriaceae	Enterobacter	Klebsiella oxytoca		390	58	116	89	5	23	7	9	46	5	50	7	23883	24420	8705	8725	36	85379	43	16654	88	142	59	217
OTU_30	Bacteria	Firmicutes	Bacilli	Lactobacillales	Carnobacteriaceae	Dolosigranulum	na		0	0	0	0	0	0	477	1	0	0	0	0	0	0	20	15	0	0	194	0	1	0	0	0
OTU_300	na	na	na	na	na	na	na		0	0	0	1	0	0	4	0	11	0	0	0	0	0	0	0	0	0	3	0	0	0	0	0
OTU_301	na	na	na	na	na	na	na		0	0	0	0	0	0	0	0	0	0	0	0	0	0	0	7	0	0	0	0	0	0	0	0
OTU_302	na	na	na	na	na	na	na		0	0	0	0	0	0	0	0	0	0	0	0	1	1	0	2	0	0	0	0	0	1	0	0
OTU_303	na	na	na	na	na	na	na		0	0	2	2	0	0	0	0	0	0	1	2	0	0	0	0	0	0	0	0	0	0	0	0
OTU_304	na	na	na	na	na	na	na		0	0	0	0	0	0	0	0	0	0	0	0	1	1	0	3	0	0	0	1	0	0	0	0
OTU_305	Bacteria	Proteobacteria	Betaproteobacteria	Burkholderiales	Comamonadaceae	Tepidimonas	uncultured Tepidimonas sp.		17	0	0	0	0	0	0	0	0	0	0	0	0	0	0	3	0	0	0	0	0	0	0	0
OTU_306	Bacteria	Deinococcus-Thermus	Deinococci	Thermales	Thermaceae	Thermus	Thermus sp. IC-171		23	0	0	0	0	0	0	0	0	0	0	0	0	0	0	0	0	0	0	0	0	0	0	0
OTU_307	na	na	na	na	na	na	na		1	1	2	1	0	1	2	0	0	1	1	2	1	0	0	1	0	0	0	0	0	0	0	0
OTU_308	Bacteria	Actinobacteria	Actinobacteria	Corynebacteriales	Mycobacteriaceae	Mycobacterium	Mycobacterium arupense		0	0	0	279	0	0	0	0	0	0	1904	0	0	0	0	0	0	7	0	0	0	0	0	0
OTU_309	Bacteria	Proteobacteria	Betaproteobacteria	Burkholderiales	Oxalobacteraceae	Undibacterium	na		16	0	0	0	0	0	0	0	7	0	0	52	0	0	0	0	14	0	0	0	0	0	0	0
OTU_31	Bacteria	Firmicutes	Bacilli	Lactobacillales	Aerococcaceae	Aerococcus	na		0	0	0	0	0	0	1	356	0	0	0	0	0	0	0	0	0	0	0	0	0	0	269	0
OTU_310	na	na	na	na	na	na	na		1	1	0	8	0	0	0	0	0	1	0	0	0	2	0	0	0	0	0	0	0	0	0	0
OTU_311	Bacteria	Proteobacteria	Alphaproteobacteria	Rhodospirillales	Acetobacteraceae	Asaia	Swaminathania salitolerans		105	36	147	78	0	0	1	0	0	0	0	1	86	101	441	259	2	1	1	2	5	3	9	4
OTU_312	Bacteria	Firmicutes	Clostridia	Clostridiales	Lachnospiraceae	Coprococcus 2	na		0	0	0	0	0	12	0	1	0	0	0	0	0	0	0	0	0	0	0	0	0	0	0	0
OTU_313	na	na	na	na	na	na	na		2	0	0	2	0	0	0	0	3	3	4	12	0	0	0	1	0	0	0	0	0	0	0	0
OTU_314	Bacteria	Proteobacteria	Gammaproteobacteria	Xanthomonadales	Xanthomonadaceae	Pseudoxanthomonas	Pseudoxanthomonas taiwanensis		0	0	0	0	0	0	0	17	0	0	0	0	0	0	0	0	0	0	0	0	0	0	0	0
OTU_315	Bacteria	Firmicutes	Negativicutes	Selenomonadales	Veillonellaceae	Dialister	na		0	0	0	0	0	0	0	0	0	10	0	0	0	0	0	0	0	0	0	0	0	0	0	0
OTU_316	Bacteria	Planctomycetes	Phycisphaerae	Tepidisphaerales	Tepidisphaeraceae	na	na		0	0	0	0	0	0	0	0	0	0	0	0	0	0	0	0	0	0	0	0	0	0	17	0
OTU_317	na	na	na	na	na	na	na		0	0	0	1	0	0	2	0	0	0	12	0	0	0	0	0	0	0	0	0	0	0	0	0
OTU_318	na	na	na	na	na	na	na		0	0	0	0	0	1	0	0	0	0	0	0	0	0	0	0	19	5	0	0	0	0	0	0
OTU_319	na	na	na	na	na	na	na		0	0	0	0	0	0	1	0	6	0	0	4	0	0	0	0	0	0	0	0	0	0	0	0
OTU_32	na	na	na	na	na	na	na		8	0	43	50	0	12	59	5	7	1	98	333	0	0	0	3	0	1	4	0	0	0	0	0
OTU_320	Bacteria	Actinobacteria	Actinobacteria	Streptosporangiales	Thermomonosporaceae	na	na		19	0	0	0	0	0	0	0	5	0	0	0	0	0	0	1	0	0	0	0	0	1	4	0
OTU_321	na	na	na	na	na	na	na		0	0	1	0	0	0	0	0	0	0	0	0	1	0	0	12	0	0	0	0	0	0	0	0
OTU_322	Bacteria	Proteobacteria	Alphaproteobacteria	Rickettsiales	na	na	na		0	0	0	15	0	0	0	0	0	0	0	0	0	0	0	0	0	0	0	0	0	0	0	0
OTU_323	na	na	na	na	na	na	na		0	0	0	0	0	0	0	0	0	0	0	0	0	0	0	4	0	0	0	0	0	0	0	2
OTU_324	na	na	na	na	na	na	na		0	0	0	0	0	0	0	0	0	0	0	0	0	1	0	0	0	0	0	6	0	0	0	0
OTU_325	na	na	na	na	na	na	na		0	0	0	1	0	0	0	0	0	0	11	0	0	0	0	0	0	0	0	0	0	0	0	0
OTU_326	na	na	na	na	na	na	na		0	0	0	0	0	0	0	0	0	0	0	0	0	0	0	6	0	0	0	0	0	0	1	0
OTU_327	Bacteria	Proteobacteria	Betaproteobacteria	Rhodocyclales	Rhodocyclaceae	Methyloversatilis	Methyloversatilis universalis		9	0	0	0	0	0	0	0	0	0	0	0	0	0	0	8	0	0	0	0	0	0	0	0
OTU_328	na	na	na	na	na	na	na		8	0	0	0	0	0	0	0	0	0	0	0	0	0	0	0	0	0	0	0	0	0	0	0
OTU_329	na	na	na	na	na	na	na		0	0	3	7	0	0	0	0	1	0	0	1	0	0	0	0	0	0	0	0	0	0	0	0
OTU_33	Bacteria	Firmicutes	Bacilli	Bacillales	Family XI	Gemella	na		7	0	0	0	1	0	0	0	151	0	362	0	0	0	0	0	0	0	0	0	0	0	0	0
OTU_330	na	na	na	na	na	na	na		0	0	0	3	0	0	0	0	0	0	0	0	0	0	0	0	0	0	0	0	0	0	0	0
OTU_331	na	na	na	na	na	na	na		0	0	0	0	0	0	0	0	0	0	0	0	0	0	0	3	0	0	0	0	0	0	0	0
OTU_332	na	na	na	na	na	na	na		0	0	0	5	0	0	0	0	0	0	0	0	0	0	0	0	0	0	0	0	0	0	0	0
OTU_333	na	na	na	na	na	na	na		0	0	0	0	0	0	0	0	0	0	0	0	1	0	0	2	0	0	0	0	0	0	0	0
OTU_334	Bacteria	Proteobacteria	Alphaproteobacteria	Rhodospirillales	Acetobacteraceae	Asaia	Asaia bogorensis		0	0	2	0	0	0	0	0	0	0	0	0	19	63	114	104	0	0	0	0	1	1	0	6
OTU_335	na	na	na	na	na	na	na		2	0	5	2	1	0	0	0	1	0	0	6	1	0	0	1	0	0	0	0	0	0	0	0
OTU_336	na	na	na	na	na	na	na		0	0	1	4	0	0	0	0	0	0	0	0	0	0	0	0	0	0	0	0	0	0	0	0
OTU_337	Bacteria	Proteobacteria	Gammaproteobacteria	Enterobacteriales	Enterobacteriaceae	Serratia	na		0	0	3	0	0	0	0	0	0	0	0	0	8	18	57	37	0	0	0	0	2	0	0	1
OTU_338	na	na	na	na	na	na	na		0	0	0	5	0	0	0	0	0	0	0	0	0	0	0	0	0	0	0	0	0	0	0	0
OTU_339	na	na	na	na	na	na	na		0	0	0	0	0	0	0	0	0	0	0	0	2	1	0	1	0	0	0	0	0	0	0	0
OTU_34	Bacteria	Firmicutes	Negativicutes	Selenomonadales	Veillonellaceae	Veillonella	na		566	0	0	0	0	0	2	2	741	0	0	0	0	0	0	8	0	0	0	2	0	2	305	19
OTU_340	Bacteria	Bacteroidetes	Bacteroidia	Bacteroidales	Porphyromonadaceae	Porphyromonas	uncultured microorganism		0	0	0	0	0	0	0	0	0	0	0	0	0	0	0	0	0	0	0	0	0	0	0	0
OTU_341	Bacteria	Bacteroidetes	Bacteroidia	Bacteroidales	Prevotellaceae	Prevotella	uncultured Prevotella sp.		0	0	0	0	0	0	0	0	0	0	0	0	0	0	0	0	0	0	0	0	0	0	0	0
OTU_342	Bacteria	Bacteroidetes	na	na	na	na	na		11	0	2	1	0	0	0	0	0	0	0	0	8	12	17	13	0	0	0	0	0	0	0	0
OTU_343	na	na	na	na	na	na	na		1	0	4	10	0	0	0	0	0	0	0	0	0	0	0	1	0	0	0	0	0	0	0	0
OTU_344	na	na	na	na	na	na	na		0	0	0	0	0	0	0	0	0	0	0	0	1	1	0	4	0	8	0	0	0	0	0	0
OTU_345	Bacteria	Proteobacteria	Alphaproteobacteria	Rhodospirillales	Rhodospirillaceae	Dongia	na		0	0	0	0	11	0	0	0	0	0	0	0	0	0	0	0	0	0	0	0	0	0	0	0
OTU_346	Bacteria	Chloroflexi	KD4-96	na	na	na	na		0	0	0	0	0	0	0	0	0	0	0	0	0	0	0	0	0	0	0	0	0	8	0	0
OTU_347	na	na	na	na	na	na	na		0	0	0	0	0	0	0	0	0	0	0	0	0	0	0	0	5	0	2	0	0	0	3	0
OTU_348	na	na	na	na	na	na	na		0	0	0	0	0	0	0	0	22	0	0	0	0	0	0	0	0	0	0	0	0	0	0	0
OTU_349	Bacteria	Firmicutes	Bacilli	Lactobacillales	Streptococcaceae	Streptococcus	na		0	0	0	0	0	0	0	0	0	1	478	0	0	0	22	0	0	1	0	0	0	0	1	0
OTU_35	na	na	na	na	na	na	na		22	3	67	292	1	0	10	0	0	2	8	24	1	2	0	7	0	0	0	1	0	0	0	0
OTU_350	Bacteria	Actinobacteria	Actinobacteria	Micrococcales	Micrococcaceae	Rothia	na		0	0	0	0	0	0	6	0	0	0	0	0	0	0	0	0	0	0	0	0	0	0	0	0
OTU_351	Bacteria	Acidobacteria	Blastocatellia	Blastocatellales	Blastocatellaceae (Subgroup 4)	RB41	na		0	0	0	0	0	0	7	11	0	0	0	0	0	0	0	0	0	0	0	0	0	0	12	1
OTU_352	Bacteria	Planctomycetes	Phycisphaerae	Tepidisphaerales	Tepidisphaeraceae	na	na		0	0	0	0	18	0	0	0	0	0	0	0	0	0	0	0	0	0	0	0	0	0	0	1
OTU_353	Bacteria	Actinobacteria	Actinobacteria	Micrococcales	Dermabacteraceae	Brachybacterium	Brachybacterium muris		0	0	0	0	0	0	0	0	9	0	0	0	0	0	0	0	0	0	0	0	0	0	0	0
OTU_354	na	na	na	na	na	na	na		0	0	0	0	8	0	0	0	0	0	0	0	0	0	0	0	0	0	0	0	0	0	1	0
OTU_355	na	na	na	na	na	na	na		0	0	0	0	0	0	1	0	0	0	3	3	0	0	0	0	0	0	0	0	0	0	0	0
OTU_356	Bacteria	Proteobacteria	Gammaproteobacteria	Enterobacteriales	Enterobacteriaceae	Cedecea	Enterobacter sp. B34		0	0	0	0	0	0	0	0	0	0	0	0	0	0	1	2	0	1	2	2	7	4	4	19
OTU_357	Bacteria	Proteobacteria	Alphaproteobacteria	Rickettsiales	Mitochondria	na	na		11	0	0	0	0	0	0	0	0	14	0	0	0	0	0	0	0	1	0	0	0	0	0	0
OTU_358	na	na	na	na	na	na	na		2	0	0	7	0	3	0	0	0	0	1	9	0	0	0	0	0	0	0	0	0	0	0	0
OTU_359	Bacteria	Bacteroidetes	Flavobacteriia	Flavobacteriales	Flavobacteriaceae	Elizabethkingia	Chryseobacterium sp. Ag_Keele_1		12	1	6	15	15	3	10	11	0	0	0	0	6	6	8	23	12	9	9	5	11	2	9	9
OTU_36	Bacteria	Proteobacteria	Alphaproteobacteria	Caulobacterales	Caulobacteraceae	Brevundimonas	uncultured Brevundimonas sp.		0	0	0	0	0	0	35	33	1	0	105	193	0	0	0	0	1	0	0	0	0	7	121	0
OTU_360	Bacteria	Bacteroidetes	Flavobacteriia	Flavobacteriales	Flavobacteriaceae	Capnocytophaga	na		17	0	0	0	0	0	0	0	0	0	0	0	0	0	0	0	0	0	0	0	0	0	0	0
OTU_361	na	na	na	na	na	na	na		0	0	0	0	0	0	0	0	0	0	0	0	0	0	0	3	0	0	0	0	0	0	0	0
OTU_362	na	na	na	na	na	na	na		0	0	0	0	0	0	0	0	0	0	0	0	0	1	0	3	0	0	0	0	0	0	0	0
OTU_363	na	na	na	na	na	na	na		0	0	4	2	0	0	0	0	0	0	3	1	0	0	0	0	0	0	0	0	0	0	0	0
OTU_364	na	na	na	na	na	na	na		0	0	0	0	0	0	0	0	0	0	0	0	0	0	0	9	0	0	0	0	0	0	0	0
OTU_365	Bacteria	Actinobacteria	Actinobacteria	Bifidobacteriales	Bifidobacteriaceae	Bifidobacterium	Bifidobacterium longum subsp. longum		0	21	0	0	0	0	0	0	0	0	0	0	0	0	0	0	0	0	0	0	0	0	0	0
OTU_366	Bacteria	Proteobacteria	Gammaproteobacteria	Enterobacteriales	Enterobacteriaceae	Serratia	endophytic bacterium 05		4	3	17	33	4	0	2	3	1	0	3	3	4526	3793	18840	1462	16	6	6	0	862	35	20	9
OTU_367	na	na	na	na	na	na	na		0	0	0	0	0	0	0	0	0	0	0	0	0	0	0	2	0	0	0	0	0	0	0	0
OTU_368	na	na	na	na	na	na	na		0	0	0	0	0	0	0	0	0	0	0	0	2	0	0	5	0	0	0	0	0	0	0	0
OTU_369	na	na	na	na	na	na	na		0	0	1	2	1	0	0	0	0	0	1	3	0	0	0	1	0	0	0	0	0	0	0	0
OTU_37	Bacteria	Firmicutes	Negativicutes	Selenomonadales	Veillonellaceae	Veillonella	na		0	0	0	0	0	0	0	0	0	0	0	0	0	0	0	0	0	0	0	0	0	0	0	0
OTU_370	na	na	na	na	na	na	na		0	0	0	3	0	0	0	0	0	0	0	0	0	0	0	0	0	7	0	0	0	0	0	0
OTU_371	Bacteria	Proteobacteria	Gammaproteobacteria	Enterobacteriales	Enterobacteriaceae	Cedecea	Enterobacter sp. B34		1	0	0	0	0	0	0	0	0	0	0	0	2	57	22	250	3	1	1	0	15	13	10	50
OTU_372	na	na	na	na	na	na	na		0	0	0	0	0	0	0	0	0	0	0	0	1	0	1	6	0	0	0	0	0	0	0	0
OTU_373	na	na	na	na	na	na	na		0	0	0	0	0	0	0	0	0	0	0	0	0	0	0	0	0	1	3	1	0	0	0	0
OTU_374	Bacteria	Firmicutes	Bacilli	Lactobacillales	Carnobacteriaceae	Carnobacterium	na		0	40	0	0	0	0	0	0	0	10	0	0	0	0	0	0	0	0	0	0	0	0	0	0
OTU_375	Bacteria	Proteobacteria	Alphaproteobacteria	Caulobacterales	Caulobacteraceae	na	na		0	0	0	0	0	0	0	0	0	0	0	0	0	0	0	0	0	17	0	0	0	0	0	0
OTU_376	na	na	na	na	na	na	na		0	0	0	0	0	0	0	0	0	0	0	0	0	0	0	0	0	0	0	6	0	0	0	0
OTU_377	na	na	na	na	na	na	na		0	0	0	0	0	5	0	0	0	0	0	0	0	0	0	0	0	0	0	0	0	0	0	0
OTU_378	na	na	na	na	na	na	na		0	0	0	0	0	0	10	0	0	0	0	0	0	0	0	0	0	0	0	0	0	0	0	0
OTU_379	Bacteria	na	na	na	na	na	na		0	0	0	1	0	0	0	24	0	0	0	16	0	0	0	0	0	0	0	0	0	0	0	0
OTU_38	Bacteria	Firmicutes	Clostridia	Clostridiales	Peptostreptococcaceae	Romboutsia	na		0	0	0	0	0	0	0	0	0	0	0	489	0	0	0	0	0	0	0	0	2	0	0	0
OTU_380	Bacteria	Proteobacteria	Gammaproteobacteria	Pseudomonadales	Pseudomonadaceae	Pseudomonas	Pseudomonas oryzihabitans		0	0	0	0	0	0	10	0	0	0	0	0	0	0	0	0	0	0	0	0	0	0	0	0
OTU_381	Bacteria	Acidobacteria	Subgroup 6	na	na	na	na		0	0	0	0	0	11	0	0	0	0	0	0	0	0	0	0	0	0	0	0	0	0	0	0
OTU_382	Bacteria	Proteobacteria	Gammaproteobacteria	Enterobacteriales	Enterobacteriaceae	Serratia	na		684	350	16059	22	5	3312	270	120	2018	27	6	3	157	136	524	64	52021	841	95	5346	224	37	19	28
OTU_383	Bacteria	Bacteroidetes	Flavobacteriia	Flavobacteriales	Flavobacteriaceae	Elizabethkingia	Chryseobacterium sp. Ag_Keele_1		4	0	0	1	41	10	25	35	0	0	0	0	5	4	1	6	26	34	41	18	31	15	25	20
OTU_384	Bacteria	Bacteroidetes	Flavobacteriia	Flavobacteriales	Flavobacteriaceae	Elizabethkingia	Chryseobacterium sp. Ag_Keele_1		0	0	0	0	6	0	30	6	0	0	0	0	1	0	0	1	13	21	29	5	43	10	9	41
OTU_385	na	na	na	na	na	na	na		0	0	0	0	0	0	0	0	0	0	0	0	0	0	0	6	0	0	0	0	0	0	0	0
OTU_386	na	na	na	na	na	na	na		0	0	0	0	0	0	0	0	0	0	0	0	0	1	2	1	0	0	0	0	0	0	0	0
OTU_387	na	na	na	na	na	na	na		0	0	0	4	0	0	0	0	0	0	1	0	0	0	0	0	0	0	0	0	0	0	0	0
OTU_388	na	na	na	na	na	na	na		0	0	1	6	0	0	0	0	0	0	0	0	0	0	0	0	0	0	0	0	0	0	0	0
OTU_389	na	na	na	na	na	na	na		0	0	0	0	0	0	0	0	0	0	0	0	0	0	0	4	0	0	0	0	0	0	0	0
OTU_39	Bacteria	Actinobacteria	Actinobacteria	Micrococcales	Micrococcaceae	Pseudarthrobacter	Arthrobacter sp. KFC-41		0	0	0	0	0	55	0	331	84	0	0	384	0	0	0	0	1	0	2	60	0	0	0	0
OTU_390	na	na	na	na	na	na	na		0	0	0	0	0	0	0	0	0	0	0	0	1	0	0	9	0	0	0	0	0	0	0	0
OTU_391	Bacteria	Proteobacteria	Alphaproteobacteria	Caulobacterales	Caulobacteraceae	Brevundimonas	uncultured alpha proteobacterium		10	0	0	0	0	0	0	0	0	0	0	0	0	1	0	1	0	0	0	0	0	0	0	0
OTU_392	Bacteria	Proteobacteria	Alphaproteobacteria	Sphingomonadales	Sphingomonadaceae	Sphingomonas	alpha proteobacterium LW3-LEVI-Y		18	0	0	0	0	0	0	0	0	44	0	0	0	0	1	0	0	1	0	19	0	0	237	128
OTU_393	na	na	na	na	na	na	na		0	2	2	2	0	0	0	0	0	0	1	2	0	0	0	0	0	0	0	0	0	0	0	0
OTU_394	na	na	na	na	na	na	na		0	0	1	3	0	0	0	0	0	0	0	0	0	0	0	0	0	0	0	0	0	0	0	0
OTU_395	Bacteria	Bacteroidetes	Flavobacteriia	Flavobacteriales	Flavobacteriaceae	Elizabethkingia	Chryseobacterium sp. Ag_Keele_1		9	0	0	2	0	0	0	0	0	0	0	0	9	17	8	16	0	0	0	1	0	0	0	0
OTU_396	na	na	na	na	na	na	na		0	0	0	0	0	0	0	0	0	0	0	0	0	0	0	2	0	0	0	0	0	0	0	0
OTU_397	Bacteria	Bacteroidetes	Bacteroidia	Bacteroidales	Prevotellaceae	Prevotella	na		10	0	0	0	0	0	0	0	0	0	0	0	0	0	0	0	0	0	0	0	0	0	0	0
OTU_398	Bacteria	Firmicutes	Clostridia	Clostridiales	Lachnospiraceae	Coprococcus 3	na		0	0	0	0	0	0	0	0	0	0	0	0	0	0	11	0	0	0	0	0	0	0	0	0
OTU_399	Bacteria	Proteobacteria	Alphaproteobacteria	Caulobacterales	Caulobacteraceae	Caulobacter	bacterium BH98-202		9	0	0	0	0	0	0	0	0	0	0	0	0	0	0	0	0	0	0	0	0	0	0	0
OTU_4	Bacteria	Proteobacteria	Alphaproteobacteria	Rhodospirillales	Acetobacteraceae	Asaia	Asaia bogorensis		12831	3344	17073	9534	6	5	10	7	388	3	580	1291	10581	12714	48743	30187	911	331	423	546	17571	8077	15425	4164
OTU_40	Bacteria	Proteobacteria	Betaproteobacteria	Burkholderiales	Alcaligenaceae	Alcaligenes	Alcaligenes sp. E3F-21		0	0	0	0	0	15	0	0	67	1	58	0	0	0	0	0	17	1	0	7	249	2	4	2
OTU_400	Bacteria	Firmicutes	Bacilli	Lactobacillales	Leuconostocaceae	Leuconostoc	Leuconostoc gelidum subsp. gasicomitatum		10	4	0	0	0	0	0	0	0	0	0	0	0	0	0	0	0	0	0	0	0	0	0	0
OTU_401	na	na	na	na	na	na	na		8	0	1	6	0	1	0	0	0	0	0	2	0	0	0	0	0	0	0	0	0	0	0	0
OTU_402	Bacteria	Actinobacteria	Actinobacteria	Micrococcales	Microbacteriaceae	Microbacterium	uncultured Leifsonia sp.		0	0	25	0	0	0	0	0	0	0	0	0	0	0	0	0	0	0	0	0	0	0	0	0
OTU_403	na	na	na	na	na	na	na		0	0	1	2	0	0	0	0	0	0	0	0	0	0	0	0	0	0	0	0	0	0	0	0
OTU_404	na	na	na	na	na	na	na		0	0	0	0	0	0	0	0	0	0	0	0	0	0	1	3	0	0	0	0	0	0	0	0
OTU_405	Bacteria	Firmicutes	Clostridia	Clostridiales	Lachnospiraceae	Blautia	na		0	0	0	0	0	0	0	0	0	0	0	0	0	0	11	0	0	0	0	0	0	0	0	0
OTU_406	na	na	na	na	na	na	na		0	0	0	0	0	0	0	0	0	0	0	0	0	0	0	0	5	1	0	1	0	0	0	0
OTU_407	na	na	na	na	na	na	na		0	0	0	0	0	0	0	0	0	0	0	0	0	0	0	0	0	0	4	0	0	0	0	0
OTU_408	Bacteria	Firmicutes	Clostridia	Clostridiales	Lachnospiraceae	Anaerostipes	na		0	0	0	0	0	0	0	0	0	0	0	0	0	0	0	0	0	0	0	0	0	0	0	5
OTU_409	na	na	na	na	na	na	na		0	0	0	0	0	0	0	0	0	0	0	0	0	0	0	0	0	10	0	0	0	0	0	0
OTU_41	Bacteria	Firmicutes	Bacilli	Lactobacillales	Streptococcaceae	Streptococcus	Streptococcus mutans		87	0	0	0	0	0	0	0	380	0	0	0	0	0	0	0	0	0	0	0	0	0	0	0
OTU_410	na	na	na	na	na	na	na		0	0	0	0	0	0	0	0	0	0	0	0	0	0	0	0	0	0	0	0	6	0	0	0
OTU_411	Bacteria	Actinobacteria	Actinobacteria	Micromonosporales	Micromonosporaceae	Actinoplanes	Actinoplanes sp. PS19-16		0	0	0	0	0	0	0	0	0	0	0	0	0	0	0	0	0	0	7	0	0	0	0	0
OTU_412	Bacteria	Bacteroidetes	Sphingobacteriia	Sphingobacteriales	Chitinophagaceae	na	na		0	0	0	0	0	0	0	0	7	0	0	0	0	0	0	0	0	0	0	0	0	0	0	0
OTU_413	Bacteria	Proteobacteria	Gammaproteobacteria	Enterobacteriales	Enterobacteriaceae	Enterobacter	Enterobacter cloacae		0	0	0	0	0	0	0	0	0	0	0	0	25	43	2	10	2	78	1	3	1	0	0	5
OTU_414	Bacteria	Firmicutes	Clostridia	Clostridiales	Family XI	Parvimonas	na		0	0	0	0	0	0	0	0	0	0	0	0	0	0	0	0	0	0	4	0	0	0	0	0
OTU_415	na	na	na	na	na	na	na		0	0	0	0	0	0	7	0	0	0	0	0	0	0	0	0	0	0	0	0	0	0	0	0
OTU_416	Bacteria	Proteobacteria	Gammaproteobacteria	Enterobacteriales	Enterobacteriaceae	Cedecea	Enterobacter sp. B34		1	1	1	0	2	2	1	1	0	0	0	10	10	134	69	791	85	80	59	8	450	405	192	935
OTU_417	na	na	na	na	na	na	na		0	0	1	0	1	2	9	1	0	0	0	0	2	1	0	3	4	1	2	1	0	0	0	0
OTU_418	na	na	na	na	na	na	na		0	0	0	0	0	0	1	0	1	0	3	3	0	0	0	0	0	0	0	0	0	0	0	0
OTU_419	na	na	na	na	na	na	na		0	0	0	0	0	0	0	0	2	6	0	0	0	0	0	0	0	0	0	0	0	0	0	0
OTU_42	Bacteria	Proteobacteria	Alphaproteobacteria	Rhizobiales	Methylobacteriaceae	Methylobacterium	na		82	22	0	0	0	8	1	1	381	74	0	0	0	0	0	0	0	0	0	0	0	0	0	0
OTU_420	na	na	na	na	na	na	na		0	0	3	0	0	0	0	0	1	0	0	1	0	0	0	0	0	0	0	0	0	0	0	0
OTU_421	Bacteria	Proteobacteria	Alphaproteobacteria	na	na	na	na		0	0	0	0	0	0	0	0	0	0	0	0	0	0	6	0	0	0	0	0	0	0	0	0
OTU_422	na	na	na	na	na	na	na		0	0	0	0	0	0	0	0	0	0	0	0	0	0	0	2	0	0	0	0	0	0	0	0
OTU_423	na	na	na	na	na	na	na		0	0	0	0	0	0	0	0	0	0	0	0	0	0	0	6	0	0	0	0	0	0	0	1
OTU_424	Bacteria	Actinobacteria	Actinobacteria	Streptosporangiales	Thermomonosporaceae	na	na		5	2	0	0	0	0	0	0	0	0	0	0	0	0	0	0	0	0	0	0	0	0	0	0
OTU_425	na	na	na	na	na	na	na		0	0	14	0	0	0	0	0	0	0	0	0	0	0	0	0	0	0	0	0	0	0	0	0
OTU_426	na	na	na	na	na	na	na		0	0	0	0	0	0	0	0	0	0	0	0	0	0	0	0	0	0	0	0	0	0	0	0
OTU_427	na	na	na	na	na	na	na		0	0	0	0	0	0	0	0	0	0	0	0	0	0	0	5	0	0	0	0	0	0	0	0
OTU_428	na	na	na	na	na	na	na		0	0	0	2	0	0	0	0	0	0	0	0	0	0	0	0	0	0	0	0	0	0	0	0
OTU_429	na	na	na	na	na	na	na		0	0	1	6	0	0	0	0	0	0	1	1	0	0	0	1	0	0	0	0	0	0	0	0
OTU_43	Bacteria	Firmicutes	Clostridia	Clostridiales	Family XI	Anaerococcus	na		103	0	0	1	0	0	0	0	33	0	454	0	0	0	0	0	0	1	0	1	0	1	0	0
OTU_430	na	na	na	na	na	na	na		0	0	0	0	0	0	0	0	0	0	0	0	0	0	0	3	0	0	0	0	0	0	0	0
OTU_431	na	na	na	na	na	na	na		0	0	0	9	0	0	0	0	0	0	0	0	0	0	0	0	0	0	0	0	0	0	0	0
OTU_432	na	na	na	na	na	na	na		0	0	8	1	0	0	0	0	0	0	0	0	0	0	0	0	0	0	0	0	0	0	0	0
OTU_433	na	na	na	na	na	na	na		0	0	0	0	0	0	0	0	0	0	0	0	0	0	0	4	0	0	0	0	0	0	0	0
OTU_434	na	na	na	na	na	na	na		0	0	0	0	0	0	0	0	0	0	0	0	0	0	0	0	0	0	0	0	0	0	0	0
OTU_435	na	na	na	na	na	na	na		0	0	0	3	0	0	0	0	0	0	0	0	0	0	0	0	0	0	0	0	0	0	0	0
OTU_436	na	na	na	na	na	na	na		0	0	0	3	0	0	0	0	0	0	0	0	0	0	0	0	0	0	0	0	0	0	0	0
OTU_437	na	na	na	na	na	na	na		0	0	0	0	0	0	0	0	0	0	0	0	2	0	0	1	0	0	0	0	0	0	0	0
OTU_438	na	na	na	na	na	na	na		0	0	2	4	0	0	0	0	0	0	3	4	1	0	0	0	0	0	0	0	0	0	0	0
OTU_439	na	na	na	na	na	na	na		0	0	0	0	0	0	0	0	0	0	0	0	0	0	0	3	0	0	0	0	0	0	0	0
OTU_44	Bacteria	Proteobacteria	Alphaproteobacteria	Rickettsiales	Mitochondria	Rhynchosporium secalis (leaf blotch of barley)	na		0	0	0	0	0	0	0	521	0	0	0	0	0	0	0	0	0	0	0	0	0	0	0	0
OTU_440	na	na	na	na	na	na	na		0	0	0	0	0	0	0	0	0	0	0	0	0	4	0	7	0	0	0	0	0	0	0	0
OTU_441	na	na	na	na	na	na	na		0	0	0	4	0	0	0	0	0	0	0	2	0	0	0	1	0	0	0	0	0	0	0	0
OTU_442	Bacteria	Firmicutes	Bacilli	Lactobacillales	Lactobacillaceae	Lactobacillus	Lactobacillus salivarius		134	0	0	0	0	0	0	0	0	0	0	0	0	0	1	3	0	0	0	0	0	0	0	0
OTU_443	na	na	na	na	na	na	na		0	0	0	0	0	0	0	0	0	0	0	0	0	0	0	2	0	0	0	0	0	0	0	0
OTU_444	na	na	na	na	na	na	na		0	0	0	0	0	0	0	0	0	0	0	0	0	0	0	7	0	0	0	0	0	0	0	0
OTU_445	na	na	na	na	na	na	na		0	0	0	0	0	0	0	0	0	0	0	0	0	0	0	1	0	0	0	0	0	0	0	0
OTU_446	Bacteria	Bacteroidetes	Bacteroidia	Bacteroidales	Prevotellaceae	Prevotella	na		0	0	0	0	0	0	0	0	0	0	0	0	0	0	0	0	0	0	0	0	0	0	0	0
OTU_447	Bacteria	Bacteroidetes	Flavobacteriia	Flavobacteriales	Flavobacteriaceae	na	na		14	0	20	48	13	3	16	15	12	3	3	8	12	5	2	11	25	17	31	14	13	7	14	12
OTU_448	Eukaryota	Metazoa (Animalia)	na	na	na	na	na		3	0	0	0	0	0	0	0	0	0	0	0	0	0	0	0	0	0	0	0	0	0	0	0
OTU_449	na	na	na	na	na	na	na		0	0	1	1	0	0	0	0	0	0	0	0	0	0	0	0	0	0	0	0	0	0	0	0
OTU_45	Bacteria	Firmicutes	Clostridia	Clostridiales	Family XI	Finegoldia	na		96	37	0	0	0	0	1	0	243	1	0	0	4	2	16	0	0	0	0	1	0	1	0	0
OTU_450	na	na	na	na	na	na	na		0	0	0	0	0	0	0	0	0	0	0	0	0	0	0	2	0	0	0	0	0	0	0	0
OTU_451	na	na	na	na	na	na	na		0	0	2	2	0	0	0	0	0	0	3	0	0	0	0	0	0	0	0	0	0	0	0	0
OTU_452	Bacteria	Proteobacteria	Gammaproteobacteria	Pseudomonadales	Moraxellaceae	Enhydrobacter	Hydra vulgaris		0	0	0	1	0	0	6	0	0	0	0	0	0	0	0	0	0	0	0	0	0	0	0	0
OTU_453	na	na	na	na	na	na	na		0	0	0	2	0	0	1	0	0	0	0	5	0	0	0	0	0	0	0	0	0	0	0	0
OTU_454	na	na	na	na	na	na	na		0	0	0	2	0	0	1	0	0	0	0	11	0	0	0	0	0	0	0	0	0	0	0	0
OTU_455	na	na	na	na	na	na	na		0	0	1	0	0	0	0	0	0	0	0	0	0	0	0	2	0	0	0	0	0	0	0	0
OTU_456	Bacteria	Proteobacteria	Gammaproteobacteria	Enterobacteriales	na	na	na		41	8	101	219	7	1	14	28	12	11	10	16	74	9	16	52	22	21	54	7	18	12	33	16
OTU_457	na	na	na	na	na	na	na		0	0	1	1	0	0	1	0	0	0	0	1	0	0	0	0	0	0	0	0	0	0	0	0
OTU_46	Bacteria	Proteobacteria	Gammaproteobacteria	Xanthomonadales	Xanthomonadaceae	Stenotrophomonas	Stenotrophomonas sp. TN21		0	0	0	0	0	0	0	0	0	0	0	0	0	1	1	0	0	351	0	125	0	0	0	0
OTU_47	na	na	na	na	na	na	na		0	0	0	0	0	0	0	0	0	0	0	338	0	0	0	0	0	0	0	0	0	0	0	0
OTU_48	na	na	na	na	na	na	na		0	0	0	0	0	0	0	0	0	0	0	0	18	111	45	87	17	0	9	6	0	16	114	9
OTU_49	Bacteria	Actinobacteria	Actinobacteria	Corynebacteriales	Corynebacteriaceae	Corynebacterium 1	na		0	0	0	0	0	0	333	0	1	0	0	0	0	0	0	0	0	0	0	0	0	0	0	0
OTU_5	Bacteria	Proteobacteria	Gammaproteobacteria	Aeromonadales	Aeromonadaceae	Aeromonas	na		49	41	34	58	0	1	0	0	47	0	0	0	3199	489	127122	17735	108	3	74	0	2	0	0	5
OTU_50	Bacteria	Firmicutes	Clostridia	Clostridiales	Family XI	Anaerococcus	uncultured Anaerococcus sp.		20	0	0	0	0	0	0	1	9	0	0	1	0	0	0	0	0	0	1	0	0	0	376	0
OTU_51	Bacteria	Firmicutes	Bacilli	Lactobacillales	Lactobacillaceae	Lactobacillus	na		0	0	0	0	0	0	0	0	0	0	293	0	0	0	0	0	0	0	0	0	0	0	0	0
OTU_52	Bacteria	Firmicutes	Bacilli	Lactobacillales	Lactobacillaceae	Lactobacillus	Lactobacillus acidophilus		0	0	0	0	0	0	0	0	0	0	0	289	0	23	30	0	0	0	0	1	0	0	1	0
OTU_53	Bacteria	Actinobacteria	Actinobacteria	Propionibacteriales	Propionibacteriaceae	Propionibacterium	na		44	0	0	0	0	0	0	0	40	0	172	37	0	0	3	0	0	3	0	0	0	0	0	0
OTU_54	Bacteria	Firmicutes	Bacilli	Lactobacillales	Streptococcaceae	Streptococcus	uncultured Streptococcus sp.		52	0	0	0	0	0	0	1	254	0	0	0	0	0	0	0	0	0	0	0	0	2	0	0
OTU_55	Bacteria	Actinobacteria	Actinobacteria	Micrococcales	Microbacteriaceae	Leucobacter	Leucobacter sp. C7.oil.3		0	0	0	0	0	0	1	0	7	0	0	230	0	0	0	0	0	2	1	0	0	0	0	0
OTU_56	Bacteria	Firmicutes	Clostridia	Clostridiales	Lachnospiraceae	Blautia	na		0	0	0	0	0	0	0	0	0	0	0	239	0	0	0	0	0	0	2	0	0	0	0	0
OTU_57	Bacteria	Proteobacteria	Gammaproteobacteria	Pseudomonadales	Moraxellaceae	Acinetobacter	bacterium enrichment culture clone R2A2		89	0	69	0	4	1	0	1	117	47	1	191	3	0	0	0	13	68	5	2	3	3	56	26
OTU_58	na	na	na	na	na	na	na		2	6	42	30	0	4	5	2	5	7	10	40	0	0	0	1	0	0	0	0	1	0	1	0
OTU_59	Bacteria	Firmicutes	Erysipelotrichia	Erysipelotrichales	Erysipelotrichaceae	na	na		0	0	0	0	0	0	0	0	0	0	0	1	0	0	0	0	0	0	0	0	218	0	0	0
OTU_6	Bacteria	Proteobacteria	Gammaproteobacteria	Pseudomonadales	Moraxellaceae	Acinetobacter	Acinetobacter sp. BP10		352	262	8	38	0	0	8	3	64	0	1	1	812	1560	8813	12810	2	2	27	22	0	0	25	29
OTU_60	na	na	na	na	na	na	na		3	2	0	5	0	4	35	0	25	24	36	118	0	0	0	0	0	0	0	0	1	0	0	0
OTU_61	Bacteria	Actinobacteria	Actinobacteria	Corynebacteriales	Corynebacteriaceae	Corynebacterium 1	na		6	2	0	0	0	0	16	4	43	54	10	107	0	0	2	1	0	0	64	1	2	0	17	4
OTU_62	na	na	na	na	na	na	na		0	0	0	0	0	0	0	0	0	0	0	0	1	6	0	57	0	0	1	0	0	0	0	0
OTU_63	Bacteria	Bacteroidetes	Bacteroidia	Bacteroidales	Prevotellaceae	Prevotella 9	na		0	0	0	0	0	0	0	0	0	0	0	1	0	0	0	0	0	0	0	2	231	0	0	7
OTU_64	na	na	na	na	na	na	na		0	0	0	0	4	0	244	0	0	0	0	0	0	0	0	0	0	0	0	0	0	0	0	0
OTU_65	na	na	na	na	na	na	na		59	0	30	121	0	0	1	0	11	2	8	0	1	3	0	2	0	0	0	0	0	0	0	0
OTU_66	Bacteria	Actinobacteria	Actinobacteria	Micrococcales	Micrococcaceae	Kocuria	Kocuria palustris		18	0	0	0	0	0	0	0	0	0	13	184	0	0	0	0	0	0	0	0	0	0	2	0
OTU_67	Bacteria	Firmicutes	Bacilli	Lactobacillales	Lactobacillaceae	Lactobacillus	Lactobacillus aviarius subsp. aviarius		0	0	0	0	0	0	0	0	0	0	0	204	0	0	45	7	0	0	88	0	1	0	0	0
OTU_68	Bacteria	Firmicutes	Bacilli	Lactobacillales	16d63.751	na	na		0	0	0	0	0	0	0	0	0	0	0	0	0	0	1	0	0	0	0	0	189	0	0	0
OTU_69	Bacteria	Proteobacteria	Alphaproteobacteria	Rhodobacterales	Rhodobacteraceae	Paracoccus	uncultured Paracoccus sp.		18	0	0	0	0	0	0	0	0	0	0	146	0	0	0	3	0	0	31	0	1	0	0	0
OTU_7	Bacteria	Actinobacteria	Actinobacteria	Propionibacteriales	Propionibacteriaceae	Propionibacterium	Propionibacterium acnes subsp. acnes		2152	210	15	24	36	265	197	973	6809	520	325	1375	6	12	62	23	262	4	65	39	292	42	2281	257
OTU_70	Bacteria	Proteobacteria	Deltaproteobacteria	Myxococcales	P3OB-42	na	na		0	0	0	0	0	0	0	169	0	0	0	0	0	0	0	0	0	0	0	0	0	0	0	0
OTU_71	Bacteria	Bacteroidetes	Sphingobacteriia	Sphingobacteriales	Sphingobacteriaceae	Sphingobacterium	Sphingobacterium sp. GR11		0	0	0	0	0	0	0	0	0	0	0	0	0	0	0	0	0	0	0	0	0	0	236	0
OTU_72	Bacteria	Firmicutes	Bacilli	Bacillales	Planococcaceae	Lysinibacillus	Lysinibacillus massiliensis		0	0	0	0	0	0	0	0	0	0	159	0	0	0	0	0	0	14	0	0	0	0	0	0
OTU_73	Bacteria	Proteobacteria	Betaproteobacteria	Neisseriales	Neisseriaceae	Neisseria	na		0	0	0	0	0	0	0	0	230	0	0	0	0	13	0	0	0	0	0	0	0	0	0	0
OTU_74	Bacteria	Actinobacteria	Thermoleophilia	Gaiellales	na	na	na		0	0	0	0	74	0	0	0	0	0	0	0	0	0	0	0	0	0	158	0	0	0	0	0
OTU_75	na	na	na	na	na	na	na		3	0	4	46	0	0	2	1	0	0	14	0	0	0	0	1	0	0	0	0	0	0	0	0
OTU_76	Bacteria	Actinobacteria	Actinobacteria	Pseudonocardiales	Pseudonocardiaceae	Umezawaea	Umezawaea tangerina		0	0	0	0	0	0	0	0	0	0	0	0	0	0	0	0	0	0	0	0	143	0	0	0
OTU_77	na	na	na	na	na	na	na		1	0	0	1	2	7	10	0	11	13	70	16	0	1	0	0	0	0	0	0	0	0	0	0
OTU_78	Bacteria	Acidobacteria	Solibacteres	Solibacterales	Solibacteraceae (Subgroup 3)	Candidatus Solibacter	uncultured Acidobacteria bacterium		0	0	0	0	0	0	0	0	0	0	230	0	0	0	0	0	0	0	0	0	0	0	0	0
OTU_79	Bacteria	Cyanobacteria	Chloroplast	na	na	na	na		40	51	0	0	34	0	0	1	156	310	0	0	0	0	6	0	0	1	0	1	0	1	0	0
OTU_8	Bacteria	Firmicutes	Bacilli	Lactobacillales	Streptococcaceae	Streptococcus	na		230	15	8	15	0	30	5	1241	6744	147	642	0	0	22	20	1	5	4	324	9	97	52	630	117
OTU_80	Bacteria	Tenericutes	Mollicutes	Mycoplasmatales	Mycoplasmataceae	Mycoplasma	Mycoplasma hominis		0	0	0	0	0	0	0	0	0	0	129	0	0	0	0	0	0	1	0	0	0	0	0	0
OTU_81	Bacteria	Firmicutes	Clostridia	Clostridiales	Lachnospiraceae	na	na		0	0	0	0	0	0	0	0	0	0	0	149	0	0	0	0	0	0	1	0	0	0	0	0
OTU_82	Bacteria	Bacteroidetes	Bacteroidia	Bacteroidales	Prevotellaceae	na	na		0	0	0	0	0	0	0	0	0	0	0	0	0	0	0	0	0	0	0	4	0	0	144	0
OTU_83	Bacteria	Proteobacteria	Alphaproteobacteria	Sphingomonadales	Sphingomonadaceae	Novosphingobium	Novosphingobium subterraneum		5	0	0	0	0	0	0	146	0	0	0	0	0	0	0	0	1	0	0	0	0	0	0	0
OTU_84	Bacteria	Bacteroidetes	Bacteroidia	Bacteroidales	Bacteroidales S24-7 group	na	na		0	0	0	0	0	0	0	0	0	0	165	0	0	0	0	0	0	0	0	0	0	0	0	0
OTU_85	Bacteria	Actinobacteria	Actinobacteria	Micrococcales	Dermacoccaceae	Dermacoccus	Dermacoccus sp. MT3		0	0	0	0	0	0	0	0	0	0	0	0	0	0	0	0	0	0	0	0	0	0	133	0
OTU_86	Bacteria	Bacteroidetes	Sphingobacteriia	Sphingobacteriales	Chitinophagaceae	na	uncultured Terrimonas sp.		0	0	0	0	0	0	0	0	0	0	0	0	0	0	0	0	0	0	0	0	0	129	0	0
OTU_87	na	na	na	na	na	na	na		0	0	0	16	60	0	3	0	0	0	0	0	17	12	13	62	0	2	17	1	0	0	0	9
OTU_88	Bacteria	Firmicutes	Clostridia	Clostridiales	Lachnospiraceae	Coprococcus 1	na		0	0	0	0	0	0	0	0	0	0	0	203	0	0	0	0	0	0	0	0	1	0	0	0
OTU_89	Bacteria	na	na	na	na	na	na		0	0	0	0	0	0	0	0	0	0	0	0	0	0	0	0	0	0	0	0	0	158	0	0
OTU_9	Bacteria	Proteobacteria	Betaproteobacteria	Burkholderiales	Comamonadaceae	Comamonas	uncultured Comamonas sp.		22	0	0	4177	0	54	0	8	38	3	0	1	4	0	0	1	2849	18	3	1	638	46	2	1
OTU_90	Bacteria	Firmicutes	Clostridia	Clostridiales	Family XI	Anaerococcus	na		32	83	0	1	0	0	1	0	91	0	0	0	0	0	0	0	0	0	0	0	0	162	0	1
OTU_91	Bacteria	Firmicutes	Clostridia	Clostridiales	Peptostreptococcaceae	Peptostreptococcus	Peptostreptococcus anaerobius		0	0	0	0	0	0	0	0	0	0	0	0	0	0	0	0	0	0	0	0	0	0	0	183
OTU_92	Bacteria	Actinobacteria	Actinobacteria	Micrococcales	Intrasporangiaceae	Janibacter	na		0	0	0	0	0	0	0	0	0	0	0	0	0	0	0	0	0	1	115	0	0	0	0	0
OTU_93	Bacteria	Bacteroidetes	Cytophagia	Cytophagales	Cytophagaceae	Runella	Runella defluvii		0	0	0	0	0	0	0	0	111	0	0	0	0	0	0	0	0	0	0	0	0	0	0	0
OTU_94	Bacteria	Verrucomicrobia	OPB35 soil group	Unknown Order	Unknown Family	Pedosphaera	na		0	0	0	0	0	0	0	0	0	1	0	0	0	0	0	0	109	0	0	0	0	0	0	0
OTU_95	Bacteria	Actinobacteria	Actinobacteria	Corynebacteriales	Corynebacteriaceae	Turicella	na		13	0	0	0	0	0	0	0	0	93	0	0	0	0	0	0	1	0	0	1	0	0	0	0
OTU_96	Bacteria	Proteobacteria	Betaproteobacteria	Burkholderiales	Oxalobacteraceae	Herminiimonas	na		0	0	0	0	0	0	0	91	0	0	0	0	0	0	0	0	0	0	0	0	0	0	0	0
OTU_97	Bacteria	Actinobacteria	Actinobacteria	Micrococcales	Micrococcaceae	Rothia	na		11	0	0	0	0	0	0	0	0	100	0	0	0	0	0	0	0	0	0	0	0	0	0	0
OTU_98	Bacteria	Proteobacteria	Gammaproteobacteria	Xanthomonadales	Solimonadaceae	na	Solimonas sp. p11(2011)		0	0	0	0	0	0	0	0	100	0	0	0	0	0	0	0	0	0	0	0	0	0	0	0
OTU_99	Bacteria	Planctomycetes	Planctomycetacia	Planctomycetales	Planctomycetaceae	Pirellula	na		0	0	0	0	1	0	0	0	0	0	0	0	0	0	0	0	0	0	1	0	363	0	0	0
