# Supplementary material for: Leucine-Rich Immune Factor APL1 Is Associated With Specific Modulation of Enteric Microbiome Taxa in the Asian Malaria Mosquito Anopheles stephensi
Source: Front Microbiol. 2020 Feb 26;11:306. doi: 10.3389/fmicb.2020.00306 (PMC7054466; doi:10.3389/fmicb.2020.00306)
Supplement: TABLE S3 — Normalized mean counts for all experimental samples for all OTUs with matches in the SILVA database release 128. [file Table_3.XLSX]

## Sheet: Feuil1
S3 TABLE. Table of normalized mean counts for all experimental samples for all OTUs with matches in the Silva database.
								Sample Information	ATB03-4	ATB06	ATB07	ATB09-10	ATB12	ATB13	ATB14	ATB15	ATB17	ATB18	ATB19	ATB20	SN03-4	SN06	SN07-8	SN09-10	SN12	SN13	SN14	SN15	SN17	SN18	SN19	SN20
								Biological Replicate	1	1	1	1	2	2	2	2	3	3	3	3	1	1	1	1	2	2	2	2	3	3	3	3
								dsRNA	dsGFP	dsAPL1	dsGFP	dsAPL1	dsGFP	dsAPL1	dsGFP	dsAPL1	dsGFP	dsAPL1	dsGFP	dsAPL1	dsGFP	dsAPL1	dsGFP	dsAPL1	dsGFP	dsAPL1	dsGFP	dsAPL1	dsGFP	dsAPL1	dsGFP	dsAPL1
								Antibiotic	yes	yes	yes	yes	yes	yes	yes	yes	yes	yes	yes	yes	no	no	no	no	no	no	no	no	no	no	no	no
								Plasmodium	no	no	yes	yes	no	no	yes	yes	no	no	yes	yes	no	no	yes	yes	no	no	yes	yes	no	no	yes	yes
OTU Information									Sample 001	Sample 002	Sample 003	Sample 004	Sample 005	Sample 006	Sample 007	Sample 008	Sample 009	Sample 010	Sample 011	Sample 012	Sample 013	Sample 014	Sample 015	Sample 016	Sample 017	Sample 018	Sample 019	Sample 020	Sample 021	Sample 022	Sample 023	Sample 024
	Kingdom	Phylum	Class	Order	Family	Genus	Species
OTU_1	Bacteria	Proteobacteria	Gammaproteobacteria	Enterobacteriales	Enterobacteriaceae	Serratia	Serratia sp. CBMAI 1183		1850	6357	135054	2398	470	320	104	346	17	77	220	9783	131675	121730	617051	408909	58038	12165	115558	140487	78511	33809	85325	170464
OTU_100	Bacteria	Proteobacteria	Gammaproteobacteria	Xanthomonadales	Xanthomonadaceae	na	na		0	0	0	0	0	0	0	0	0	0	0	0	0	0	0	0	0	0	0	0	0	0	76	0
OTU_101	Bacteria	Proteobacteria	Alphaproteobacteria	Rickettsiales	Mitochondria	Fusarium fujikuroi	na		0	0	0	0	0	0	0	0	0	0	0	122	0	0	0	0	0	0	0	0	1	0	0	0
OTU_102	Bacteria	Proteobacteria	Gammaproteobacteria	Chromatiales	Chromatiaceae	Rheinheimera	na		0	0	0	0	0	0	0	0	0	0	0	221	0	0	0	0	0	0	1	0	1	0	0	0
OTU_103	Bacteria	Bacteroidetes	Flavobacteriia	Flavobacteriales	Cryomorphaceae	Fluviicola	Hypsibius dujardini		0	0	0	0	0	0	154	0	0	0	0	0	0	0	0	0	0	0	0	0	0	0	0	0
OTU_105	Bacteria	Actinobacteria	Thermoleophilia	Solirubrobacterales	Patulibacteraceae	Patulibacter	na		0	0	0	0	0	0	0	0	0	0	0	0	0	0	0	0	0	0	0	0	74	0	0	0
OTU_106	Bacteria	Proteobacteria	Alphaproteobacteria	Rhizobiales	Rhizobiaceae	Rhizobium	Rhizobium sp. CG37		3	0	0	0	0	43	0	0	0	0	0	0	0	1	0	0	0	0	0	52	0	68	0	0
OTU_107	Bacteria	Proteobacteria	Gammaproteobacteria	Pasteurellales	Pasteurellaceae	Haemophilus	na		60	0	0	0	0	0	0	0	54	0	0	0	0	2	0	5	23	0	0	0	0	2	0	0
OTU_11	Bacteria	Firmicutes	Bacilli	Bacillales	Staphylococcaceae	Staphylococcus	Staphylococcus sp. C5I16		305	283	0	40	105	4	199	721	2441	208	0	729	1	11	36	5	253	118	199	39	1	22	51	0
OTU_110	Bacteria	Firmicutes	Bacilli	Lactobacillales	Streptococcaceae	Lactococcus	Lactococcus lactis		0	0	0	0	0	82	0	0	0	0	0	0	0	0	8	0	0	0	0	0	0	71	0	0
OTU_111	Bacteria	Bacteroidetes	Bacteroidia	Bacteroidales	Prevotellaceae	Prevotella 7	na		16	4	0	0	0	0	0	0	0	0	0	0	0	0	0	0	0	0	0	0	81	0	0	0
OTU_113	Bacteria	Firmicutes	Bacilli	Lactobacillales	Enterococcaceae	Enterococcus	Enterococcus faecalis		13	0	0	0	0	0	0	0	0	0	84	0	0	0	0	0	0	0	0	0	0	0	0	0
OTU_114	Bacteria	Actinobacteria	Thermoleophilia	Gaiellales	na	bacterium Ellin6504	na		0	0	0	0	0	0	0	0	0	0	0	80	0	0	0	0	0	0	0	0	0	0	0	0
OTU_115	Bacteria	Proteobacteria	Betaproteobacteria	Burkholderiales	Alcaligenaceae	Parasutterella	na		0	0	0	0	0	0	0	0	57	0	0	0	0	0	0	0	0	0	0	0	0	0	0	1
OTU_116	Bacteria	Actinobacteria	Actinobacteria	Micrococcales	Brevibacteriaceae	Brevibacterium	Brevibacterium epidermidis		0	0	34	0	66	2	0	0	0	0	0	0	0	0	0	0	0	46	0	2	0	0	0	0
OTU_117	Bacteria	Bacteroidetes	Bacteroidia	Bacteroidales	Prevotellaceae	Prevotella	na		15	0	0	0	0	0	1	0	15	0	0	0	0	0	0	0	0	0	0	0	0	0	0	60
OTU_118	Bacteria	Proteobacteria	Gammaproteobacteria	Enterobacteriales	Enterobacteriaceae	Cedecea	Enterobacter sp. B34		20	2	31	34	46	11	41	42	8	7	7	60	46	319	217	2215	296	401	320	62	1395	3230	671	3750
OTU_119	Bacteria	Bacteroidetes	Sphingobacteriia	Sphingobacteriales	Chitinophagaceae	Segetibacter	na		0	0	0	0	0	0	0	0	0	0	0	0	0	0	0	0	0	0	0	0	0	0	0	92
OTU_12	Bacteria	Proteobacteria	Alphaproteobacteria	Sphingomonadales	Sphingomonadaceae	Sphingomonas	Sphingomonas sp. ALBL_063		436	89	115	0	3	0	84	6	54	3	7	3	0	3	0	0	253	248	1368	1087	200	406	141	317
OTU_120	Bacteria	Firmicutes	Clostridia	Clostridiales	Family XI	Peptoniphilus	na		0	0	0	0	0	0	0	0	57	0	0	0	0	0	0	0	0	0	0	0	0	0	0	0
OTU_121	Bacteria	Firmicutes	Bacilli	Bacillales	Staphylococcaceae	Jeotgalicoccus	Jeotgalicoccus halotolerans		2	0	15	0	0	2	69	0	26	0	0	0	0	0	0	0	0	0	0	0	0	0	0	0
OTU_122	Bacteria	Firmicutes	Bacilli	Bacillales	Staphylococcaceae	Nosocomiicoccus	na		0	0	0	0	0	0	0	128	0	0	0	0	0	0	0	0	0	0	0	0	0	0	0	0
OTU_123	Bacteria	Actinobacteria	Actinobacteria	Frankiales	Cryptosporangiaceae	Cryptosporangium	Cryptosporangium mongoliense		0	0	0	0	0	0	1	0	0	0	0	0	0	0	0	0	0	0	0	0	0	133	0	0
OTU_124	Bacteria	Proteobacteria	Betaproteobacteria	Burkholderiales	Alcaligenaceae	Sutterella	na		117	0	0	0	0	0	0	0	0	0	0	0	0	0	0	0	0	0	0	0	0	0	0	0
OTU_126	Bacteria	Proteobacteria	Alphaproteobacteria	Rhizobiales	Bradyrhizobiaceae	Rhodopseudomonas	na		0	0	0	0	0	0	0	0	51	0	0	0	0	0	0	0	0	0	0	0	0	0	0	0
OTU_127	Bacteria	Proteobacteria	Alphaproteobacteria	Rhodobacterales	Rhodobacteraceae	Paracoccus	uncultured Paracoccus sp.		0	0	0	0	0	0	0	0	14	0	0	39	0	0	0	0	0	0	0	0	0	0	0	0
OTU_128	Bacteria	Proteobacteria	Gammaproteobacteria	Enterobacteriales	Enterobacteriaceae	Serratia	Serratia sp. enrichment culture clone HSL45		0	0	0	0	0	0	0	0	0	0	0	0	6	10	9	10	0	0	0	0	0	0	0	0
OTU_129	Bacteria	Verrucomicrobia	Spartobacteria	Chthoniobacterales	DA101 soil group	na	na		0	0	0	0	0	0	0	0	0	0	0	116	0	0	0	0	0	0	0	0	0	0	0	0
OTU_13	Bacteria	Actinobacteria	Actinobacteria	Corynebacteriales	Mycobacteriaceae	Mycobacterium	Mycobacterium sp. PK-2013-B13		137	0	0	3	25	0	691	3	142	1879	3	0	1	0	0	1	3	1	0	120	0	0	0	0
OTU_130	Bacteria	Fusobacteria	Fusobacteriia	Fusobacteriales	Leptotrichiaceae	Leptotrichia	na		0	0	0	0	0	0	0	0	46	14	0	0	0	0	0	0	0	0	0	0	0	0	0	0
OTU_131	Bacteria	Proteobacteria	Betaproteobacteria	Nitrosomonadales	Nitrosomonadaceae	na	na		0	0	0	0	0	0	0	0	0	0	0	0	0	0	0	0	0	0	0	0	0	0	62	0
OTU_132	Bacteria	Proteobacteria	Alphaproteobacteria	Sphingomonadales	Sphingomonadaceae	Sphingomonas	uncultured proteobacterium		0	0	0	0	0	0	0	99	0	0	0	0	0	0	0	0	0	0	0	0	0	0	0	0
OTU_133	Bacteria	Proteobacteria	Alphaproteobacteria	Rhodospirillales	Acetobacteraceae	Acidisphaera	na		0	0	0	0	0	0	0	0	0	0	0	0	0	0	0	0	0	0	68	0	0	0	0	0
OTU_134	Bacteria	Proteobacteria	Alphaproteobacteria	Rhodobacterales	Rhodobacteraceae	Rubellimicrobium	na		0	0	0	0	0	0	0	0	0	0	0	1	0	0	0	0	0	0	63	0	0	0	0	0
OTU_135	Bacteria	Fusobacteria	Fusobacteriia	Fusobacteriales	Fusobacteriaceae	Fusobacterium	na		90	0	0	2	0	0	0	0	21	0	0	0	0	0	0	0	0	0	1	2	0	3	1	0
OTU_137	Bacteria	Actinobacteria	Actinobacteria	Bifidobacteriales	Bifidobacteriaceae	Gardnerella	Gardnerella vaginalis 409-05		3	0	0	0	0	0	0	0	0	0	0	57	0	0	0	0	0	0	0	2	1	0	0	0
OTU_138	Bacteria	Proteobacteria	Alphaproteobacteria	Sphingomonadales	Sphingomonadaceae	Sphingobium	Sphingobium xenophagum		0	0	0	0	0	0	0	0	0	0	0	0	0	0	0	0	0	93	0	0	0	0	0	0
OTU_14	Bacteria	Firmicutes	Bacilli	Lactobacillales	Streptococcaceae	Streptococcus	Streptococcus salivarius subsp. thermophilus		218	15	0	81	97	0	4	0	768	24	1	1	0	0	4	0	46	38	622	4	1	121	2	39
OTU_140	Bacteria	Actinobacteria	Actinobacteria	Micrococcales	Microbacteriaceae	Microbacterium	Microbacterium schleiferi		3	0	0	21	0	69	0	0	0	0	0	0	0	0	0	3	0	0	106	0	0	0	0	11
OTU_141	Bacteria	Proteobacteria	Deltaproteobacteria	Myxococcales	na	na	na		0	0	0	0	0	0	0	0	0	0	0	0	0	0	0	0	0	0	0	0	0	0	52	0
OTU_142	Bacteria	Chloroflexi	Thermomicrobia	JG30-KF-CM45	na	na	na		0	0	0	0	0	0	0	170	0	0	0	0	0	0	0	0	0	0	0	0	0	0	0	0
OTU_143	Bacteria	Firmicutes	Clostridia	Clostridiales	Clostridiaceae 1	Clostridium sensu stricto 1	na		0	0	0	0	145	0	0	0	0	0	0	0	0	0	0	0	0	0	0	0	0	0	0	1
OTU_144	Bacteria	Firmicutes	Clostridia	Clostridiales	Ruminococcaceae	Ruminiclostridium 5	na		0	0	0	0	0	0	0	0	56	0	0	0	0	0	0	0	0	0	0	0	0	0	0	0
OTU_146	Bacteria	Firmicutes	Negativicutes	Selenomonadales	Acidaminococcaceae	Phascolarctobacterium	na		0	0	0	0	0	0	0	0	64	0	0	0	0	0	0	0	0	0	0	0	0	0	0	0
OTU_148	Bacteria	Proteobacteria	Alphaproteobacteria	Rhizobiales	Hyphomicrobiaceae	Devosia	Devosia sp. Po15d		0	0	0	0	0	0	0	0	32	0	0	0	0	0	0	0	0	0	0	0	0	0	0	0
OTU_149	Bacteria	Proteobacteria	Gammaproteobacteria	Enterobacteriales	Enterobacteriaceae	Serratia	Serratia rubidaea		0	0	0	0	0	0	0	0	0	0	0	4	0	0	0	0	11	4	19	28	17	6	12	36
OTU_15	Bacteria	Actinobacteria	Actinobacteria	Actinomycetales	Actinomycetaceae	Actinomyces	na		2	0	0	0	26	0	7	0	1631	0	45	1	0	0	1	0	0	0	0	0	0	0	1	6
OTU_150	Bacteria	Actinobacteria	na	na	na	na	na		0	0	0	9	0	0	0	40	55	0	0	0	0	0	0	0	0	0	0	0	0	0	0	0
OTU_151	Bacteria	Actinobacteria	Actinobacteria	Micrococcales	Cellulomonadaceae	Cellulomonas	uncultured actinobacterium		0	0	0	0	0	119	0	0	0	0	0	0	0	0	0	0	0	0	0	0	0	0	0	0
OTU_152	Bacteria	Proteobacteria	Alphaproteobacteria	Sphingomonadales	Sphingomonadaceae	Sphingomonas	na		0	0	0	0	0	0	0	0	0	0	0	0	0	0	0	0	0	77	0	0	0	0	0	0
OTU_154	Bacteria	Actinobacteria	Actinobacteria	Micrococcales	Microbacteriaceae	Agromyces	Agromyces sp. 339		0	0	0	0	0	0	0	0	0	0	0	0	0	0	0	0	0	0	0	0	0	0	0	0
OTU_158	Bacteria	Fusobacteria	Fusobacteriia	Fusobacteriales	Leptotrichiaceae	Leptotrichia	na		0	0	0	0	0	0	0	0	0	0	0	0	0	0	0	0	0	0	0	0	0	0	0	0
OTU_16	Bacteria	Firmicutes	Bacilli	Lactobacillales	Lactobacillaceae	Lactobacillus	uncultured Lactobacillus sp.		205	112	0	0	0	0	1	0	702	261	103	2	0	1	21	10	1	3	291	198	92	11	158	17
OTU_160	Bacteria	Proteobacteria	Gammaproteobacteria	Pseudomonadales	Moraxellaceae	Acinetobacter	Acinetobacter venetianus		0	28	0	6	0	143	35	0	10	15	29	0	0	0	0	0	2	63	53	142	0	2	8	0
OTU_161	Bacteria	Firmicutes	Bacilli	Bacillales	Bacillaceae	Bacillus	na		0	0	0	0	0	0	0	76	0	0	0	0	0	0	0	0	0	0	0	0	0	0	0	0
OTU_162	Bacteria	Proteobacteria	Gammaproteobacteria	Enterobacteriales	Enterobacteriaceae	Serratia	Serratia sp. DsppB36		11	4	20	2	0	0	7	2	0	0	0	12	7974	3672	32942	2151	2	0	50	6	33234	2301	565	1
OTU_163	Bacteria	Proteobacteria	Alphaproteobacteria	Rhizobiales	Rhizobiaceae	Kaistia	Rhizobiales (rhizobacteria)		0	0	0	0	0	0	0	0	30	0	0	0	0	0	0	0	0	0	0	0	0	0	0	0
OTU_164	Bacteria	Firmicutes	Clostridia	Clostridiales	Lachnospiraceae	na	na		62	0	0	0	0	0	0	0	0	0	0	0	0	0	0	0	0	0	0	0	0	0	0	0
OTU_167	Bacteria	Acidobacteria	Acidobacteria	Acidobacteriales	Acidobacteriaceae (Subgroup 1)	na	uncultured Acidobacteriales bacterium		0	0	0	0	0	0	0	0	0	0	0	0	0	0	0	0	0	0	37	0	0	0	0	0
OTU_169	Bacteria	Firmicutes	Clostridia	Clostridiales	Clostridiaceae 1	Candidatus Arthromitus	na		61	0	0	0	0	0	0	0	0	0	0	0	0	0	0	0	0	0	0	0	0	0	0	0
OTU_17	Bacteria	Proteobacteria	Alphaproteobacteria	Rhizobiales	Methylobacteriaceae	Methylobacterium	na		62	107	0	73	0	489	136	0	50	144	839	555	0	0	0	0	0	41	1	37	7	0	0	0
OTU_171	Bacteria	Planctomycetes	Planctomycetacia	Planctomycetales	Planctomycetaceae	na	na		0	0	0	0	0	0	0	0	0	0	0	0	0	0	0	0	0	0	0	0	0	0	0	70
OTU_172	Bacteria	Actinobacteria	Actinobacteria	Micrococcales	Micrococcaceae	Micrococcus	Micrococcus luteus		12	11	0	23	72	0	0	10	19	0	0	0	0	0	20	0	0	38	0	0	0	0	0	0
OTU_173	Bacteria	Proteobacteria	Betaproteobacteria	Burkholderiales	Comamonadaceae	na	na		26	0	0	0	0	76	0	0	89	0	0	0	0	0	0	0	13	0	0	0	0	0	0	0
OTU_174	Bacteria	Actinobacteria	Actinobacteria	Micromonosporales	Micromonosporaceae	Actinoplanes	na		0	0	0	0	0	0	0	0	0	0	0	0	0	0	0	0	0	0	0	0	0	0	0	38
OTU_176	Bacteria	Proteobacteria	Alphaproteobacteria	Rhizobiales	Bradyrhizobiaceae	Bradyrhizobium	Bradyrhizobium sp. 1-A-2		0	2	0	8	0	2	24	0	0	0	17	0	0	0	0	0	0	0	0	0	0	0	10	5
OTU_178	Bacteria	Proteobacteria	Alphaproteobacteria	Sphingomonadales	Sphingomonadaceae	Sphingomonas	na		0	0	0	0	0	0	0	0	28	0	0	0	0	0	0	0	0	0	0	0	0	0	0	0
OTU_179	Bacteria	Proteobacteria	Betaproteobacteria	Burkholderiales	Oxalobacteraceae	Massilia	na		0	0	0	15	0	0	0	0	0	0	0	2	0	0	0	0	0	25	54	0	0	0	0	0
OTU_18	Bacteria	Proteobacteria	Betaproteobacteria	Burkholderiales	Burkholderiaceae	Burkholderia-Paraburkholderia	Burkholderia glumae		88	0	3	399	0	0	0	0	0	0	0	110	0	0	0	0	0	0	1	0	0	0	0	0
OTU_180	Bacteria	Proteobacteria	Gammaproteobacteria	Enterobacteriales	Enterobacteriaceae	Cedecea	Enterobacter sp. B34		66	0	2	0	0	0	0	0	1	0	0	5	218	2084	1446	15998	38	51	39	4	179	294	97	562
OTU_183	Bacteria	Actinobacteria	Coriobacteriia	Coriobacteriales	Coriobacteriaceae	Collinsella	na		66	0	0	0	0	0	0	0	0	0	0	0	0	0	0	0	0	0	0	0	0	0	0	0
OTU_184	Bacteria	Firmicutes	Clostridia	Clostridiales	Lachnospiraceae	[Ruminococcus] torques group	na		0	107	0	0	0	0	0	0	0	0	0	0	0	0	0	0	0	0	0	0	0	0	0	0
OTU_186	Bacteria	Proteobacteria	Gammaproteobacteria	Cellvibrionales	Cellvibrionaceae	Cellvibrio	na		0	0	0	0	0	0	1	0	19	0	0	0	0	0	2	0	0	0	0	0	0	0	0	0
OTU_187	Bacteria	Proteobacteria	Betaproteobacteria	Burkholderiales	Burkholderiaceae	Ralstonia	na		0	0	0	0	0	0	0	23	0	0	0	0	0	0	0	0	0	0	0	0	0	57	0	0
OTU_188	Bacteria	Acidobacteria	Blastocatellia	Blastocatellales	Blastocatellaceae (Subgroup 4)	45597	na		0	0	0	0	0	0	0	0	0	43	0	0	0	0	0	0	0	0	0	0	0	0	0	0
OTU_189	Bacteria	na	na	na	na	na	na		0	0	0	0	0	0	0	0	0	0	0	0	0	0	0	0	0	0	0	0	0	0	0	55
OTU_190	Bacteria	Actinobacteria	Thermoleophilia	Solirubrobacterales	Solirubrobacteraceae	Solirubrobacter	na		0	0	0	0	0	0	0	0	0	0	0	0	0	0	0	0	31	0	0	0	0	0	0	0
OTU_191	Bacteria	Firmicutes	Clostridia	Clostridiales	Family XI	Ezakiella	na		0	0	0	0	0	0	0	0	0	0	0	0	0	0	0	0	0	0	0	64	0	0	0	0
OTU_192	Bacteria	Firmicutes	Negativicutes	Selenomonadales	Veillonellaceae	Dialister	na		0	28	0	0	0	0	0	0	24	0	0	0	0	0	0	0	0	0	0	0	0	0	0	0
OTU_193	Bacteria	Proteobacteria	Gammaproteobacteria	Pseudomonadales	Moraxellaceae	Psychrobacter	na		0	0	0	0	0	0	0	0	0	0	0	0	0	0	0	0	0	0	0	0	0	0	0	0
OTU_194	Bacteria	Proteobacteria	Gammaproteobacteria	Enterobacteriales	Enterobacteriaceae	Kosakonia	na		0	0	2	0	0	0	0	0	0	0	0	0	3	10	73	131	0	0	0	0	0	0	0	0
OTU_195	Bacteria	Firmicutes	Clostridia	Clostridiales	Ruminococcaceae	[Eubacterium] coprostanoligenes group	na		0	0	0	0	0	0	0	0	0	0	0	0	0	0	41	0	0	0	0	0	0	0	0	0
OTU_196	Bacteria	Proteobacteria	Gammaproteobacteria	Pseudomonadales	Pseudomonadaceae	Pseudomonas	Pseudomonas putida		11	0	0	3	0	17	11	2	3	1	2	0	0	1	3	5	208	754	7	9	0	3	2	3
OTU_197	Bacteria	Firmicutes	Bacilli	Lactobacillales	Lactobacillaceae	Lactobacillus	Lactobacillus hominis		0	0	0	0	0	0	0	0	26	0	0	0	0	0	0	0	0	0	0	0	0	0	0	0
OTU_199	Bacteria	Proteobacteria	Betaproteobacteria	Neisseriales	Neisseriaceae	Aquitalea	Aquitalea sp. BFE1D		0	0	0	0	0	61	0	0	0	0	0	0	0	0	0	0	0	0	0	0	0	0	0	0
OTU_2	Bacteria	Bacteroidetes	Flavobacteriia	Flavobacteriales	Flavobacteriaceae	Elizabethkingia	Chryseobacterium sp. Ag_Keele_1		18703	322	6977	5246	28662	4736	29945	31842	53	95	86	166	13463	9373	16824	17512	12427	25572	19676	21045	15525	13471	9900	11961
OTU_20	Bacteria	Bacteroidetes	Flavobacteriia	Flavobacteriales	Flavobacteriaceae	Chryseobacterium	Chryseobacterium formosense		0	0	0	0	0	0	1	19	39	4	0	0	0	0	0	0	1136	0	1	2	0	0	0	0
OTU_200	Bacteria	Firmicutes	Clostridia	Clostridiales	Family XI	Anaerococcus	na		0	87	0	0	0	0	0	0	0	0	0	0	0	0	4	0	0	0	0	0	0	2	0	0
OTU_201	Bacteria	Proteobacteria	Gammaproteobacteria	Alteromonadales	Shewanellaceae	Shewanella	Shewanella sp. Asc-3 ASCBAC		35	0	0	0	0	0	0	0	0	0	0	0	0	0	0	0	0	0	0	0	0	0	0	0
OTU_202	Bacteria	Bacteroidetes	Bacteroidia	Bacteroidales	Prevotellaceae	Alloprevotella	na		0	0	0	0	0	0	0	0	0	46	0	0	0	0	0	0	0	0	0	0	0	0	0	0
OTU_203	Bacteria	Firmicutes	Clostridia	Clostridiales	Lachnospiraceae	Lachnospiraceae NK4A136 group	na		40	0	0	0	0	0	0	0	0	0	0	0	0	0	0	0	0	0	0	0	0	0	0	0
OTU_204	Bacteria	Firmicutes	Clostridia	Clostridiales	Family XI	Peptoniphilus	na		12	20	0	0	0	0	0	0	0	0	0	0	0	0	0	0	1	0	0	0	0	0	0	0
OTU_207	Bacteria	Planctomycetes	Phycisphaerae	Tepidisphaerales	Tepidisphaeraceae	na	na		0	0	0	0	75	0	0	0	0	0	0	0	0	0	0	0	0	0	0	0	0	0	0	0
OTU_208	Bacteria	Actinobacteria	Actinobacteria	Actinomycetales	Actinomycetaceae	Actinomyces	na		25	0	0	0	0	0	0	0	0	0	0	0	0	0	0	0	0	0	0	0	0	0	0	0
OTU_21	Bacteria	Bacteroidetes	Sphingobacteriia	Sphingobacteriales	Sphingobacteriaceae	Sphingobacterium	Sphingobacterium multivorum		0	0	0	0	0	0	0	6	0	0	0	0	0	0	0	1	1684	0	0	0	0	0	1	0
OTU_210	Bacteria	Planctomycetes	Phycisphaerae	Tepidisphaerales	Tepidisphaeraceae	na	na		0	0	0	0	0	0	0	0	26	25	0	0	0	0	0	0	0	0	0	0	0	0	0	0
OTU_211	Archaea	Euryarchaeota	Thermoplasmata	Thermoplasmatales	Marine Group II	uncultured euryarchaeote	na		0	0	0	0	0	0	0	0	0	0	64	0	0	0	0	0	0	0	0	0	0	0	0	0
OTU_213	Bacteria	Bacteroidetes	Flavobacteriia	Flavobacteriales	Flavobacteriaceae	Chryseobacterium	Chryseobacterium sp. HME7570		0	0	0	108	0	0	0	0	0	0	0	0	1	0	0	0	0	0	0	0	0	0	0	0
OTU_215	Bacteria	Proteobacteria	Gammaproteobacteria	Enterobacteriales	Enterobacteriaceae	Serratia	Serratia sp. CBMAI 1183		1	0	18	2	0	0	0	0	0	0	0	0	10	13	82	43	5	0	14	15	4	2	8	22
OTU_216	Bacteria	Firmicutes	Clostridia	Clostridiales	Lachnospiraceae	[Eubacterium] xylanophilum group	na		33	0	0	0	0	0	0	0	0	0	0	0	0	0	0	0	0	0	0	0	0	0	0	0
OTU_217	Bacteria	Actinobacteria	Actinobacteria	Corynebacteriales	Corynebacteriaceae	Corynebacterium 1	na		4	0	0	0	0	0	0	31	15	0	0	0	0	0	0	0	0	0	1	6	0	0	0	5
OTU_218	Bacteria	Acidobacteria	Solibacteres	Solibacterales	Solibacteraceae (Subgroup 3)	Bryobacter	uncultured Acidobacteria bacterium		0	0	0	0	0	0	0	0	0	0	0	0	0	0	0	0	0	0	23	0	0	0	0	0
OTU_22	Bacteria	Proteobacteria	Betaproteobacteria	Burkholderiales	Comamonadaceae	Delftia	na		395	0	0	201	0	4	0	11	3	1	0	0	0	2	1	58	62	0	69	2	118	208	76	787
OTU_220	Bacteria	Firmicutes	Clostridia	Clostridiales	Lachnospiraceae	na	na		42	0	0	0	0	0	0	0	0	0	0	0	0	0	0	0	0	0	0	0	0	0	0	0
OTU_224	Bacteria	Bacteroidetes	Bacteroidia	Bacteroidales	Prevotellaceae	Prevotella	na		0	0	0	0	0	0	0	0	0	38	0	0	0	0	0	0	0	0	0	0	0	0	0	0
OTU_225	Bacteria	Bacteroidetes	Sphingobacteriia	Sphingobacteriales	Chitinophagaceae	Flavisolibacter	na		0	0	0	0	0	0	0	0	0	31	0	0	0	0	0	0	1	0	0	0	0	0	0	0
OTU_226	Bacteria	Chloroflexi	TK10	na	na	na	na		0	0	0	0	0	0	0	0	0	0	0	0	0	0	0	0	0	0	0	0	0	0	0	40
OTU_227	Archaea	Thaumarchaeota	Soil Crenarchaeotic Group(SCG)	uncultured archaeon	na	na	na		0	0	0	0	55	0	0	0	0	0	0	0	0	0	0	0	0	0	0	0	0	0	0	0
OTU_23	Bacteria	Proteobacteria	Betaproteobacteria	Burkholderiales	Alcaligenaceae	Achromobacter	Achromobacter xylosoxidans subsp. xylosoxidans		0	0	0	0	0	0	1	3	0	0	1	0	0	0	0	0	350	1144	1	49	0	0	0	0
OTU_232	Bacteria	Proteobacteria	Gammaproteobacteria	Enterobacteriales	Enterobacteriaceae	Serratia	Serratia sp. PDMCd0501		1	0	10	0	0	0	0	2	0	0	0	0	167	207	276	286	32	4	30	60	10	8	2	54
OTU_234	Bacteria	Proteobacteria	Deltaproteobacteria	Desulfobacterales	Desulfobulbaceae	Desulfobulbus	uncultured delta proteobacterium		0	0	0	0	0	0	0	0	11	0	0	0	0	0	0	0	0	0	0	0	0	0	0	0
OTU_235	Bacteria	Proteobacteria	Alphaproteobacteria	Rhodospirillales	Rhodospirillaceae	Novispirillum	Novispirillum itersonii subsp. itersonii		29	0	0	0	0	0	0	0	0	0	0	0	0	0	0	0	0	0	0	0	0	0	0	0
OTU_237	Bacteria	Bacteroidetes	Flavobacteriia	Flavobacteriales	Flavobacteriaceae	Flavobacterium	Flavobacterium lindanitolerans		31	0	0	0	0	0	0	0	0	0	0	0	0	0	0	0	0	0	0	0	0	0	0	0
OTU_238	Bacteria	Actinobacteria	Actinobacteria	Actinomycetales	Actinomycetaceae	Actinomyces	na		0	0	0	0	0	0	0	0	47	34	0	133	0	0	0	4	0	0	0	0	0	0	0	0
OTU_239	Bacteria	Firmicutes	Clostridia	Clostridiales	Family XI	Ezakiella	na		0	0	0	0	0	0	0	0	13	0	0	0	0	0	0	0	0	0	0	0	0	0	0	0
OTU_240	Bacteria	Bacteroidetes	Bacteroidia	Bacteroidales	Prevotellaceae	Prevotella 9	na		0	0	0	0	0	0	0	0	0	0	0	0	0	0	0	0	0	35	0	0	0	0	0	65
OTU_243	Bacteria	Proteobacteria	Gammaproteobacteria	Enterobacteriales	Enterobacteriaceae	na	na		2	0	7	5	0	0	0	0	0	0	0	0	96	190	256	332	32	15	16	43	6	9	2	178
OTU_246	Bacteria	Firmicutes	Clostridia	Clostridiales	Lachnospiraceae	Roseburia	na		0	0	0	0	0	0	0	0	0	0	0	0	0	0	0	0	0	0	0	0	0	0	0	0
OTU_248	Bacteria	Proteobacteria	Gammaproteobacteria	Pseudomonadales	Moraxellaceae	Moraxella	na		0	0	0	0	0	0	0	31	0	0	0	0	0	0	0	0	0	0	0	0	0	0	0	0
OTU_249	Bacteria	Proteobacteria	Alphaproteobacteria	Rhodospirillales	Rhodospirillaceae	Azospirillum	Azospirillum melinis		0	0	0	0	0	0	0	0	9	3	0	0	0	0	0	0	0	0	0	0	0	0	0	0
OTU_25	Bacteria	Proteobacteria	Gammaproteobacteria	Pseudomonadales	Pseudomonadaceae	Pseudomonas	Squalius pyrenaicus		0	0	0	0	14	17	29	52	5	11	5	16	0	0	0	0	1099	2426	3105	1394	177	26	374	69
OTU_250	Bacteria	Firmicutes	Negativicutes	Selenomonadales	Veillonellaceae	na	na		0	0	0	0	0	0	0	0	0	28	0	0	0	0	0	0	0	0	0	0	0	0	0	0
OTU_251	Bacteria	Bacteroidetes	Bacteroidia	Bacteroidales	Porphyromonadaceae	Tannerella	na		0	0	0	0	0	0	0	0	0	34	0	0	0	0	0	0	0	0	0	0	0	0	0	0
OTU_254	Bacteria	Acidobacteria	Subgroup 6	uncultured Acidobacteria bacterium	na	na	na		0	0	0	0	0	0	48	0	0	0	0	0	0	0	0	0	0	0	0	0	0	0	0	0
OTU_258	Bacteria	Bacteroidetes	Flavobacteriia	Flavobacteriales	Flavobacteriaceae	Flavobacterium	na		22	0	0	0	0	0	0	0	0	0	0	0	0	0	0	0	0	0	0	0	0	0	0	0
OTU_26	Bacteria	Proteobacteria	Alphaproteobacteria	Rickettsiales	Mitochondria	Triticum aestivum (bread wheat)	na		0	91	0	0	88	0	1	0	135	82	1	654	0	0	0	1	24	183	1	0	13	161	190	237
OTU_260	Bacteria	Proteobacteria	Epsilonproteobacteria	Campylobacterales	Campylobacteraceae	Campylobacter	na		4	0	0	0	0	0	0	0	0	0	0	0	0	0	0	2	0	0	0	0	0	0	0	0
OTU_262	Bacteria	Firmicutes	Clostridia	Clostridiales	Lachnospiraceae	Roseburia	na		0	43	0	0	0	0	0	0	0	0	0	0	0	0	17	0	0	0	0	0	0	0	0	0
OTU_263	Bacteria	Proteobacteria	Betaproteobacteria	Burkholderiales	Burkholderiaceae	Cupriavidus	na		0	0	16	0	0	0	3	0	0	0	0	0	0	0	5	3	0	0	0	0	0	0	0	0
OTU_265	Bacteria	Actinobacteria	Actinobacteria	Corynebacteriales	Corynebacteriaceae	Corynebacterium 1	Corynebacterium stationis		0	0	0	0	0	0	0	0	5	0	0	18	0	0	0	0	0	0	0	0	0	0	0	0
OTU_269	Bacteria	Bacteroidetes	Flavobacteriia	Flavobacteriales	Flavobacteriaceae	na	na		3	0	0	2	2	0	1	2	0	0	0	0	1	0	3	3	1	1	1	0	0	0	0	0
OTU_27	Bacteria	Proteobacteria	Alphaproteobacteria	Rhizobiales	Rhizobiaceae	Rhizobium	Rhizobium radiobacter		0	0	0	0	3	0	209	2	60	0	1	0	0	0	0	0	0	0	0	0	0	0	202	252
OTU_271	Bacteria	Firmicutes	Clostridia	Clostridiales	Lachnospiraceae	[Eubacterium] rectale group	na		0	0	0	0	0	28	0	0	0	0	0	0	0	0	0	0	0	0	0	0	0	0	0	0
OTU_273	Bacteria	Fusobacteria	Fusobacteriia	Fusobacteriales	Leptotrichiaceae	Leptotrichia	Leptotrichia hongkongensis		0	0	0	0	0	0	0	0	11	0	0	0	0	0	0	0	0	0	0	0	0	0	0	0
OTU_274	Bacteria	Bacteroidetes	Bacteroidia	Bacteroidales	Bacteroidales S24-7 group	na	na		0	0	0	0	0	0	0	0	0	0	0	0	0	0	22	0	0	0	0	0	0	0	0	0
OTU_276	Bacteria	Proteobacteria	Gammaproteobacteria	Enterobacteriales	Enterobacteriaceae	Cedecea	Enterobacter sp. B34		0	0	2	0	0	0	0	0	0	0	0	0	1	4	1	22	0	1	0	0	4	8	2	8
OTU_277	Bacteria	Proteobacteria	Gammaproteobacteria	Enterobacteriales	Enterobacteriaceae	na	na		2	2	38	6	2	2	0	0	0	0	0	1	294	531	753	1118	82	24	64	127	21	20	2	296
OTU_278	Bacteria	Acidobacteria	Holophagae	Subgroup 7	na	na	na		0	0	0	0	0	0	0	0	0	0	0	0	0	0	0	0	0	0	0	0	0	0	0	20
OTU_279	Bacteria	Acidobacteria	Solibacteres	Solibacterales	Solibacteraceae (Subgroup 3)	Bryobacter	na		0	0	0	0	0	0	0	0	0	0	0	0	0	0	0	0	0	0	0	30	0	0	0	0
OTU_28	Bacteria	Bacteroidetes	Flavobacteriia	Flavobacteriales	Flavobacteriaceae	Cloacibacterium	na		3	0	0	0	0	104	0	903	0	0	0	0	0	0	0	1	1	0	0	0	0	0	0	0
OTU_281	Bacteria	Proteobacteria	Gammaproteobacteria	Enterobacteriales	Enterobacteriaceae	Cedecea	Enterobacter sp. B34		142	1	16	2	168	32	60	63	84	10	8	1529	476	4496	3107	34072	7498	10855	7618	729	43824	81254	22345	121958
OTU_282	Bacteria	Bacteroidetes	Flavobacteriia	Flavobacteriales	Flavobacteriaceae	na	na		0	0	0	0	5	0	7	10	0	0	0	1	0	0	0	0	4	4	8	2	2	2	2	4
OTU_285	Bacteria	Proteobacteria	Gammaproteobacteria	Enterobacteriales	Enterobacteriaceae	na	na		88	35	642	521	54	26	28	58	10	13	20	40	407	265	1393	960	222	90	357	768	250	194	194	418
OTU_288	Bacteria	Bacteroidetes	Flavobacteriia	Flavobacteriales	Flavobacteriaceae	Elizabethkingia	Chryseobacterium sp. Ag_Keele_1		20	0	3	9	5	2	6	8	0	0	0	0	21	18	11	26	2	8	6	6	2	3	2	4
OTU_29	Bacteria	Bacteroidetes	Flavobacteriia	Flavobacteriales	Flavobacteriaceae	Chryseobacterium	uncultured Chryseobacterium sp.		0	0	0	0	0	0	15	0	0	0	0	1	0	0	9	0	0	7	383	383	4	3	1	0
OTU_290	Bacteria	Proteobacteria	Betaproteobacteria	Burkholderiales	Comamonadaceae	Aquabacterium	uncultured Aquabacterium sp.		12	0	0	27	0	0	0	0	54	0	0	0	0	0	0	0	0	0	0	0	0	0	0	0
OTU_291	Bacteria	Actinobacteria	Actinobacteria	Frankiales	na	uncultured actinobacterium	na		0	39	0	0	0	0	0	0	0	0	0	0	0	0	0	0	0	0	0	0	0	2	0	0
OTU_292	Bacteria	Actinobacteria	Actinobacteria	Propionibacteriales	Propionibacteriaceae	Propionibacterium	na		13	0	0	0	0	0	0	0	0	0	0	0	0	0	0	0	0	0	0	0	0	0	0	0
OTU_293	Bacteria	Proteobacteria	Betaproteobacteria	Burkholderiales	Burkholderiaceae	Burkholderia-Paraburkholderia	Burkholderia gladioli		0	0	0	0	0	0	0	0	0	0	0	0	0	0	1	0	0	0	0	0	0	2	0	0
OTU_297	Bacteria	Proteobacteria	Alphaproteobacteria	Rickettsiales	na	na	na		0	0	0	0	0	0	0	0	0	18	0	0	0	0	0	0	0	0	0	0	0	0	0	0
OTU_298	Bacteria	Bacteroidetes	Bacteroidia	Bacteroidales	Bacteroidaceae	Bacteroides	na		0	0	0	0	0	0	0	0	0	29	0	0	0	0	0	0	0	0	0	0	0	0	0	0
OTU_299	Bacteria	Proteobacteria	Alphaproteobacteria	Sphingomonadales	JG34-KF-161	uncultured Sphingomonadaceae bacterium	na		0	0	0	0	0	0	0	0	0	0	0	0	0	0	0	0	0	21	0	0	0	0	0	0
OTU_3	Bacteria	Proteobacteria	Gammaproteobacteria	Enterobacteriales	Enterobacteriaceae	Enterobacter	Klebsiella oxytoca		374	63	190	136	8	50	10	15	31	7	57	6	20188	11387	7442	6094	29	120096	42	31110	73	220	49	216
OTU_30	Bacteria	Firmicutes	Bacilli	Lactobacillales	Carnobacteriaceae	Dolosigranulum	na		0	0	0	0	0	0	670	2	0	0	0	0	0	0	17	10	0	0	187	0	1	0	0	0
OTU_305	Bacteria	Proteobacteria	Betaproteobacteria	Burkholderiales	Comamonadaceae	Tepidimonas	uncultured Tepidimonas sp.		16	0	0	0	0	0	0	0	0	0	0	0	0	0	0	2	0	0	0	0	0	0	0	0
OTU_306	Bacteria	Deinococcus-Thermus	Deinococci	Thermales	Thermaceae	Thermus	Thermus sp. IC-171		22	0	0	0	0	0	0	0	0	0	0	0	0	0	0	0	0	0	0	0	0	0	0	0
OTU_308	Bacteria	Actinobacteria	Actinobacteria	Corynebacteriales	Mycobacteriaceae	Mycobacterium	Mycobacterium arupense		0	0	0	425	0	0	0	0	0	0	2186	0	0	0	0	0	0	10	0	0	0	0	0	0
OTU_309	Bacteria	Proteobacteria	Betaproteobacteria	Burkholderiales	Oxalobacteraceae	Undibacterium	na		15	0	0	0	0	0	0	0	5	0	0	46	0	0	0	0	11	0	0	0	0	0	0	0
OTU_31	Bacteria	Firmicutes	Bacilli	Lactobacillales	Aerococcaceae	Aerococcus	na		0	0	0	0	0	0	1	576	0	0	0	0	0	0	0	0	0	0	0	0	0	0	224	0
OTU_311	Bacteria	Proteobacteria	Alphaproteobacteria	Rhodospirillales	Acetobacteraceae	Asaia	Swaminathania salitolerans		101	39	241	119	0	0	1	0	0	0	0	1	73	47	377	181	2	1	1	4	4	5	7	4
OTU_312	Bacteria	Firmicutes	Clostridia	Clostridiales	Lachnospiraceae	Coprococcus 2	na		0	0	0	0	0	26	0	2	0	0	0	0	0	0	0	0	0	0	0	0	0	0	0	0
OTU_314	Bacteria	Proteobacteria	Gammaproteobacteria	Xanthomonadales	Xanthomonadaceae	Pseudoxanthomonas	Pseudoxanthomonas taiwanensis		0	0	0	0	0	0	0	27	0	0	0	0	0	0	0	0	0	0	0	0	0	0	0	0
OTU_315	Bacteria	Firmicutes	Negativicutes	Selenomonadales	Veillonellaceae	Dialister	na		0	0	0	0	0	0	0	0	0	14	0	0	0	0	0	0	0	0	0	0	0	0	0	0
OTU_316	Bacteria	Planctomycetes	Phycisphaerae	Tepidisphaerales	Tepidisphaeraceae	na	na		0	0	0	0	0	0	0	0	0	0	0	0	0	0	0	0	0	0	0	0	0	0	14	0
OTU_320	Bacteria	Actinobacteria	Actinobacteria	Streptosporangiales	Thermomonosporaceae	na	na		18	0	0	0	0	0	0	0	3	0	0	0	0	0	0	1	0	0	0	0	0	2	3	0
OTU_322	Bacteria	Proteobacteria	Alphaproteobacteria	Rickettsiales	na	na	na		0	0	0	23	0	0	0	0	0	0	0	0	0	0	0	0	0	0	0	0	0	0	0	0
OTU_327	Bacteria	Proteobacteria	Betaproteobacteria	Rhodocyclales	Rhodocyclaceae	Methyloversatilis	Methyloversatilis universalis		9	0	0	0	0	0	0	0	0	0	0	0	0	0	0	6	0	0	0	0	0	0	0	0
OTU_33	Bacteria	Firmicutes	Bacilli	Bacillales	Family XI	Gemella	na		7	0	0	0	2	0	0	0	101	0	416	0	0	0	0	0	0	0	0	0	0	0	0	0
OTU_334	Bacteria	Proteobacteria	Alphaproteobacteria	Rhodospirillales	Acetobacteraceae	Asaia	Asaia bogorensis		0	0	3	0	0	0	0	0	0	0	0	0	16	29	97	73	0	0	0	0	1	2	0	6
OTU_337	Bacteria	Proteobacteria	Gammaproteobacteria	Enterobacteriales	Enterobacteriaceae	Serratia	na		0	0	5	0	0	0	0	0	0	0	0	0	7	8	49	26	0	0	0	0	2	0	0	1
OTU_34	Bacteria	Firmicutes	Negativicutes	Selenomonadales	Veillonellaceae	Veillonella	na		543	0	0	0	0	0	3	3	497	0	0	0	0	0	0	6	0	0	0	4	0	3	254	19
OTU_340	Bacteria	Bacteroidetes	Bacteroidia	Bacteroidales	Porphyromonadaceae	Porphyromonas	uncultured microorganism		0	0	0	0	0	0	0	0	0	0	0	0	0	0	0	0	0	0	0	0	0	0	0	0
OTU_341	Bacteria	Bacteroidetes	Bacteroidia	Bacteroidales	Prevotellaceae	Prevotella	uncultured Prevotella sp.		0	0	0	0	0	0	0	0	0	0	0	0	0	0	0	0	0	0	0	0	0	0	0	0
OTU_342	Bacteria	Bacteroidetes	na	na	na	na	na		11	0	3	2	0	0	0	0	0	0	0	0	7	6	15	9	0	0	0	0	0	0	0	0
OTU_345	Bacteria	Proteobacteria	Alphaproteobacteria	Rhodospirillales	Rhodospirillaceae	Dongia	na		0	0	0	0	17	0	0	0	0	0	0	0	0	0	0	0	0	0	0	0	0	0	0	0
OTU_346	Bacteria	Chloroflexi	KD4-96	na	na	na	na		0	0	0	0	0	0	0	0	0	0	0	0	0	0	0	0	0	0	0	0	0	12	0	0
OTU_349	Bacteria	Firmicutes	Bacilli	Lactobacillales	Streptococcaceae	Streptococcus	na		0	0	0	0	0	0	0	0	0	1	549	0	0	0	19	0	0	1	0	0	0	0	1	0
OTU_350	Bacteria	Actinobacteria	Actinobacteria	Micrococcales	Micrococcaceae	Rothia	na		0	0	0	0	0	0	8	0	0	0	0	0	0	0	0	0	0	0	0	0	0	0	0	0
OTU_351	Bacteria	Acidobacteria	Blastocatellia	Blastocatellales	Blastocatellaceae (Subgroup 4)	RB41	na		0	0	0	0	0	0	10	18	0	0	0	0	0	0	0	0	0	0	0	0	0	0	10	1
OTU_352	Bacteria	Planctomycetes	Phycisphaerae	Tepidisphaerales	Tepidisphaeraceae	na	na		0	0	0	0	28	0	0	0	0	0	0	0	0	0	0	0	0	0	0	0	0	0	0	1
OTU_353	Bacteria	Actinobacteria	Actinobacteria	Micrococcales	Dermabacteraceae	Brachybacterium	Brachybacterium muris		0	0	0	0	0	0	0	0	6	0	0	0	0	0	0	0	0	0	0	0	0	0	0	0
OTU_356	Bacteria	Proteobacteria	Gammaproteobacteria	Enterobacteriales	Enterobacteriaceae	Cedecea	Enterobacter sp. B34		0	0	0	0	0	0	0	0	0	0	0	0	0	0	1	1	0	1	2	4	6	6	3	19
OTU_357	Bacteria	Proteobacteria	Alphaproteobacteria	Rickettsiales	Mitochondria	na	na		11	0	0	0	0	0	0	0	0	20	0	0	0	0	0	0	0	1	0	0	0	0	0	0
OTU_359	Bacteria	Bacteroidetes	Flavobacteriia	Flavobacteriales	Flavobacteriaceae	Elizabethkingia	Chryseobacterium sp. Ag_Keele_1		12	1	10	23	23	6	14	18	0	0	0	0	5	3	7	16	10	13	9	9	9	3	7	9
OTU_36	Bacteria	Proteobacteria	Alphaproteobacteria	Caulobacterales	Caulobacteraceae	Brevundimonas	uncultured Brevundimonas sp.		0	0	0	0	0	0	49	53	1	0	121	172	0	0	0	0	1	0	0	0	0	11	101	0
OTU_360	Bacteria	Bacteroidetes	Flavobacteriia	Flavobacteriales	Flavobacteriaceae	Capnocytophaga	na		16	0	0	0	0	0	0	0	0	0	0	0	0	0	0	0	0	0	0	0	0	0	0	0
OTU_365	Bacteria	Actinobacteria	Actinobacteria	Bifidobacteriales	Bifidobacteriaceae	Bifidobacterium	Bifidobacterium longum subsp. longum		0	23	0	0	0	0	0	0	0	0	0	0	0	0	0	0	0	0	0	0	0	0	0	0
OTU_366	Bacteria	Proteobacteria	Gammaproteobacteria	Enterobacteriales	Enterobacteriaceae	Serratia	endophytic bacterium 05		4	3	28	50	6	0	3	5	1	0	3	3	3826	1769	16106	1021	13	8	6	0	711	54	17	9
OTU_37	Bacteria	Firmicutes	Negativicutes	Selenomonadales	Veillonellaceae	Veillonella	na		0	0	0	0	0	0	0	0	0	0	0	0	0	0	0	0	0	0	0	0	0	0	0	0
OTU_371	Bacteria	Proteobacteria	Gammaproteobacteria	Enterobacteriales	Enterobacteriaceae	Cedecea	Enterobacter sp. B34		1	0	0	0	0	0	0	0	0	0	0	0	2	27	19	175	2	1	1	0	12	20	8	50
OTU_374	Bacteria	Firmicutes	Bacilli	Lactobacillales	Carnobacteriaceae	Carnobacterium	na		0	43	0	0	0	0	0	0	0	14	0	0	0	0	0	0	0	0	0	0	0	0	0	0
OTU_375	Bacteria	Proteobacteria	Alphaproteobacteria	Caulobacterales	Caulobacteraceae	na	na		0	0	0	0	0	0	0	0	0	0	0	0	0	0	0	0	0	24	0	0	0	0	0	0
OTU_379	Bacteria	na	na	na	na	na	na		0	0	0	2	0	0	0	39	0	0	0	14	0	0	0	0	0	0	0	0	0	0	0	0
OTU_38	Bacteria	Firmicutes	Clostridia	Clostridiales	Peptostreptococcaceae	Romboutsia	na		0	0	0	0	0	0	0	0	0	0	0	435	0	0	0	0	0	0	0	0	2	0	0	0
OTU_380	Bacteria	Proteobacteria	Gammaproteobacteria	Pseudomonadales	Pseudomonadaceae	Pseudomonas	Pseudomonas oryzihabitans		0	0	0	0	0	0	14	0	0	0	0	0	0	0	0	0	0	0	0	0	0	0	0	0
OTU_381	Bacteria	Acidobacteria	Subgroup 6	na	na	na	na		0	0	0	0	0	24	0	0	0	0	0	0	0	0	0	0	0	0	0	0	0	0	0	0
OTU_382	Bacteria	Proteobacteria	Gammaproteobacteria	Enterobacteriales	Enterobacteriaceae	Serratia	na		656	380	26283	34	8	7169	379	194	1354	38	7	3	133	63	448	45	42167	1183	92	9986	185	57	16	28
OTU_383	Bacteria	Bacteroidetes	Flavobacteriia	Flavobacteriales	Flavobacteriaceae	Elizabethkingia	Chryseobacterium sp. Ag_Keele_1		4	0	0	2	63	22	35	57	0	0	0	0	4	2	1	4	21	48	40	34	26	23	21	20
OTU_384	Bacteria	Bacteroidetes	Flavobacteriia	Flavobacteriales	Flavobacteriaceae	Elizabethkingia	Chryseobacterium sp. Ag_Keele_1		0	0	0	0	9	0	42	10	0	0	0	0	1	0	0	1	11	30	28	9	35	15	7	41
OTU_39	Bacteria	Actinobacteria	Actinobacteria	Micrococcales	Micrococcaceae	Pseudarthrobacter	Arthrobacter sp. KFC-41		0	0	0	0	0	119	0	535	56	0	0	341	0	0	0	0	1	0	2	112	0	0	0	0
OTU_391	Bacteria	Proteobacteria	Alphaproteobacteria	Caulobacterales	Caulobacteraceae	Brevundimonas	uncultured alpha proteobacterium		10	0	0	0	0	0	0	0	0	0	0	0	0	0	0	1	0	0	0	0	0	0	0	0
OTU_392	Bacteria	Proteobacteria	Alphaproteobacteria	Sphingomonadales	Sphingomonadaceae	Sphingomonas	alpha proteobacterium LW3-LEVI-Y		17	0	0	0	0	0	0	0	0	61	0	0	0	0	1	0	0	1	0	35	0	0	197	127
OTU_395	Bacteria	Bacteroidetes	Flavobacteriia	Flavobacteriales	Flavobacteriaceae	Elizabethkingia	Chryseobacterium sp. Ag_Keele_1		9	0	0	3	0	0	0	0	0	0	0	0	8	8	7	11	0	0	0	2	0	0	0	0
OTU_397	Bacteria	Bacteroidetes	Bacteroidia	Bacteroidales	Prevotellaceae	Prevotella	na		10	0	0	0	0	0	0	0	0	0	0	0	0	0	0	0	0	0	0	0	0	0	0	0
OTU_398	Bacteria	Firmicutes	Clostridia	Clostridiales	Lachnospiraceae	Coprococcus 3	na		0	0	0	0	0	0	0	0	0	0	0	0	0	0	9	0	0	0	0	0	0	0	0	0
OTU_399	Bacteria	Proteobacteria	Alphaproteobacteria	Caulobacterales	Caulobacteraceae	Caulobacter	bacterium BH98-202		9	0	0	0	0	0	0	0	0	0	0	0	0	0	0	0	0	0	0	0	0	0	0	0
OTU_4	Bacteria	Proteobacteria	Alphaproteobacteria	Rhodospirillales	Acetobacteraceae	Asaia	Asaia bogorensis		12304	3627	27943	14532	9	11	14	11	260	4	666	1147	8944	5928	41671	21085	738	466	409	1020	14494	12508	12833	4147
OTU_40	Bacteria	Proteobacteria	Betaproteobacteria	Burkholderiales	Alcaligenaceae	Alcaligenes	Alcaligenes sp. E3F-21		0	0	0	0	0	32	0	0	45	1	67	0	0	0	0	0	14	1	0	13	205	3	3	2
OTU_400	Bacteria	Firmicutes	Bacilli	Lactobacillales	Leuconostocaceae	Leuconostoc	Leuconostoc gelidum subsp. gasicomitatum		10	4	0	0	0	0	0	0	0	0	0	0	0	0	0	0	0	0	0	0	0	0	0	0
OTU_402	Bacteria	Actinobacteria	Actinobacteria	Micrococcales	Microbacteriaceae	Microbacterium	uncultured Leifsonia sp.		0	0	41	0	0	0	0	0	0	0	0	0	0	0	0	0	0	0	0	0	0	0	0	0
OTU_405	Bacteria	Firmicutes	Clostridia	Clostridiales	Lachnospiraceae	Blautia	na		0	0	0	0	0	0	0	0	0	0	0	0	0	0	9	0	0	0	0	0	0	0	0	0
OTU_408	Bacteria	Firmicutes	Clostridia	Clostridiales	Lachnospiraceae	Anaerostipes	na		0	0	0	0	0	0	0	0	0	0	0	0	0	0	0	0	0	0	0	0	0	0	0	5
OTU_41	Bacteria	Firmicutes	Bacilli	Lactobacillales	Streptococcaceae	Streptococcus	Streptococcus mutans		83	0	0	0	0	0	0	0	255	0	0	0	0	0	0	0	0	0	0	0	0	0	0	0
OTU_411	Bacteria	Actinobacteria	Actinobacteria	Micromonosporales	Micromonosporaceae	Actinoplanes	Actinoplanes sp. PS19-16		0	0	0	0	0	0	0	0	0	0	0	0	0	0	0	0	0	0	7	0	0	0	0	0
OTU_412	Bacteria	Bacteroidetes	Sphingobacteriia	Sphingobacteriales	Chitinophagaceae	na	na		0	0	0	0	0	0	0	0	5	0	0	0	0	0	0	0	0	0	0	0	0	0	0	0
OTU_413	Bacteria	Proteobacteria	Gammaproteobacteria	Enterobacteriales	Enterobacteriaceae	Enterobacter	Enterobacter cloacae		0	0	0	0	0	0	0	0	0	0	0	0	21	20	2	7	2	110	1	6	1	0	0	5
OTU_414	Bacteria	Firmicutes	Clostridia	Clostridiales	Family XI	Parvimonas	na		0	0	0	0	0	0	0	0	0	0	0	0	0	0	0	0	0	0	4	0	0	0	0	0
OTU_416	Bacteria	Proteobacteria	Gammaproteobacteria	Enterobacteriales	Enterobacteriaceae	Cedecea	Enterobacter sp. B34		1	1	2	0	3	4	1	2	0	0	0	9	8	62	59	552	69	113	57	15	371	627	160	931
OTU_42	Bacteria	Proteobacteria	Alphaproteobacteria	Rhizobiales	Methylobacteriaceae	Methylobacterium	na		79	24	0	0	0	17	1	2	256	103	0	0	0	0	0	0	0	0	0	0	0	0	0	0
OTU_421	Bacteria	Proteobacteria	Alphaproteobacteria	na	na	na	na		0	0	0	0	0	0	0	0	0	0	0	0	0	0	5	0	0	0	0	0	0	0	0	0
OTU_424	Bacteria	Actinobacteria	Actinobacteria	Streptosporangiales	Thermomonosporaceae	na	na		5	2	0	0	0	0	0	0	0	0	0	0	0	0	0	0	0	0	0	0	0	0	0	0
OTU_43	Bacteria	Firmicutes	Clostridia	Clostridiales	Family XI	Anaerococcus	na		99	0	0	2	0	0	0	0	22	0	521	0	0	0	0	0	0	1	0	2	0	2	0	0
OTU_44	Bacteria	Proteobacteria	Alphaproteobacteria	Rickettsiales	Mitochondria	Rhynchosporium secalis (leaf blotch of barley)	na		0	0	0	0	0	0	0	843	0	0	0	0	0	0	0	0	0	0	0	0	0	0	0	0
OTU_442	Bacteria	Firmicutes	Bacilli	Lactobacillales	Lactobacillaceae	Lactobacillus	Lactobacillus salivarius		128	0	0	0	0	0	0	0	0	0	0	0	0	0	1	2	0	0	0	0	0	0	0	0
OTU_446	Bacteria	Bacteroidetes	Bacteroidia	Bacteroidales	Prevotellaceae	Prevotella	na		0	0	0	0	0	0	0	0	0	0	0	0	0	0	0	0	0	0	0	0	0	0	0	0
OTU_447	Bacteria	Bacteroidetes	Flavobacteriia	Flavobacteriales	Flavobacteriaceae	na	na		13	0	33	73	20	6	22	24	8	4	3	7	10	2	2	8	20	24	30	26	11	11	12	12
OTU_448	Eukaryota	Metazoa (Animalia)	na	na	na	na	na		3	0	0	0	0	0	0	0	0	0	0	0	0	0	0	0	0	0	0	0	0	0	0	0
OTU_45	Bacteria	Firmicutes	Clostridia	Clostridiales	Family XI	Finegoldia	na		92	40	0	0	0	0	1	0	163	1	0	0	3	1	14	0	0	0	0	2	0	2	0	0
OTU_452	Bacteria	Proteobacteria	Gammaproteobacteria	Pseudomonadales	Moraxellaceae	Enhydrobacter	Hydra vulgaris		0	0	0	2	0	0	8	0	0	0	0	0	0	0	0	0	0	0	0	0	0	0	0	0
OTU_456	Bacteria	Proteobacteria	Gammaproteobacteria	Enterobacteriales	na	na	na		39	9	165	334	11	2	20	45	8	15	11	14	63	4	14	36	18	30	52	13	15	19	27	16
OTU_46	Bacteria	Proteobacteria	Gammaproteobacteria	Xanthomonadales	Xanthomonadaceae	Stenotrophomonas	Stenotrophomonas sp. TN21		0	0	0	0	0	0	0	0	0	0	0	0	0	0	1	0	0	494	0	234	0	0	0	0
OTU_49	Bacteria	Actinobacteria	Actinobacteria	Corynebacteriales	Corynebacteriaceae	Corynebacterium 1	na		0	0	0	0	0	0	467	0	1	0	0	0	0	0	0	0	0	0	0	0	0	0	0	0
OTU_5	Bacteria	Proteobacteria	Gammaproteobacteria	Aeromonadales	Aeromonadaceae	Aeromonas	na		47	44	56	88	0	2	0	0	32	0	0	0	2704	228	108678	12388	88	4	72	0	2	0	0	5
OTU_50	Bacteria	Firmicutes	Clostridia	Clostridiales	Family XI	Anaerococcus	uncultured Anaerococcus sp.		19	0	0	0	0	0	0	2	6	0	0	1	0	0	0	0	0	0	1	0	0	0	313	0
OTU_51	Bacteria	Firmicutes	Bacilli	Lactobacillales	Lactobacillaceae	Lactobacillus	na		0	0	0	0	0	0	0	0	0	0	336	0	0	0	0	0	0	0	0	0	0	0	0	0
OTU_52	Bacteria	Firmicutes	Bacilli	Lactobacillales	Lactobacillaceae	Lactobacillus	Lactobacillus acidophilus		0	0	0	0	0	0	0	0	0	0	0	257	0	11	26	0	0	0	0	2	0	0	1	0
OTU_53	Bacteria	Actinobacteria	Actinobacteria	Propionibacteriales	Propionibacteriaceae	Propionibacterium	na		42	0	0	0	0	0	0	0	27	0	197	33	0	0	3	0	0	4	0	0	0	0	0	0
OTU_54	Bacteria	Firmicutes	Bacilli	Lactobacillales	Streptococcaceae	Streptococcus	uncultured Streptococcus sp.		50	0	0	0	0	0	0	2	170	0	0	0	0	0	0	0	0	0	0	0	0	3	0	0
OTU_55	Bacteria	Actinobacteria	Actinobacteria	Micrococcales	Microbacteriaceae	Leucobacter	Leucobacter sp. C7.oil.3		0	0	0	0	0	0	1	0	5	0	0	204	0	0	0	0	0	3	1	0	0	0	0	0
OTU_56	Bacteria	Firmicutes	Clostridia	Clostridiales	Lachnospiraceae	Blautia	na		0	0	0	0	0	0	0	0	0	0	0	212	0	0	0	0	0	0	2	0	0	0	0	0
OTU_57	Bacteria	Proteobacteria	Gammaproteobacteria	Pseudomonadales	Moraxellaceae	Acinetobacter	bacterium enrichment culture clone R2A2		85	0	113	0	6	2	0	2	79	66	1	170	3	0	0	0	11	96	5	4	2	5	47	26
OTU_59	Bacteria	Firmicutes	Erysipelotrichia	Erysipelotrichales	Erysipelotrichaceae	na	na		0	0	0	0	0	0	0	0	0	0	0	1	0	0	0	0	0	0	0	0	180	0	0	0
OTU_6	Bacteria	Proteobacteria	Gammaproteobacteria	Pseudomonadales	Moraxellaceae	Acinetobacter	Acinetobacter sp. BP10		338	284	13	58	0	0	11	5	43	0	1	1	686	727	7534	8948	2	3	26	41	0	0	21	29
OTU_61	Bacteria	Actinobacteria	Actinobacteria	Corynebacteriales	Corynebacteriaceae	Corynebacterium 1	na		6	2	0	0	0	0	22	6	29	75	11	95	0	0	2	1	0	0	62	2	2	0	14	4
OTU_63	Bacteria	Bacteroidetes	Bacteroidia	Bacteroidales	Prevotellaceae	Prevotella 9	na		0	0	0	0	0	0	0	0	0	0	0	1	0	0	0	0	0	0	0	4	191	0	0	7
OTU_66	Bacteria	Actinobacteria	Actinobacteria	Micrococcales	Micrococcaceae	Kocuria	Kocuria palustris		17	0	0	0	0	0	0	0	0	0	15	164	0	0	0	0	0	0	0	0	0	0	2	0
OTU_67	Bacteria	Firmicutes	Bacilli	Lactobacillales	Lactobacillaceae	Lactobacillus	Lactobacillus aviarius subsp. aviarius		0	0	0	0	0	0	0	0	0	0	0	181	0	0	38	5	0	0	85	0	1	0	0	0
OTU_68	Bacteria	Firmicutes	Bacilli	Lactobacillales	16d63.751	na	na		0	0	0	0	0	0	0	0	0	0	0	0	0	0	1	0	0	0	0	0	156	0	0	0
OTU_69	Bacteria	Proteobacteria	Alphaproteobacteria	Rhodobacterales	Rhodobacteraceae	Paracoccus	uncultured Paracoccus sp.		17	0	0	0	0	0	0	0	0	0	0	130	0	0	0	2	0	0	30	0	1	0	0	0
OTU_7	Bacteria	Actinobacteria	Actinobacteria	Propionibacteriales	Propionibacteriaceae	Propionibacterium	Propionibacterium acnes subsp. acnes		2064	228	25	37	55	574	277	1574	4569	726	373	1222	5	6	53	16	212	6	63	73	241	65	1898	256
OTU_70	Bacteria	Proteobacteria	Deltaproteobacteria	Myxococcales	P3OB-42	na	na		0	0	0	0	0	0	0	273	0	0	0	0	0	0	0	0	0	0	0	0	0	0	0	0
OTU_71	Bacteria	Bacteroidetes	Sphingobacteriia	Sphingobacteriales	Sphingobacteriaceae	Sphingobacterium	Sphingobacterium sp. GR11		0	0	0	0	0	0	0	0	0	0	0	0	0	0	0	0	0	0	0	0	0	0	196	0
OTU_72	Bacteria	Firmicutes	Bacilli	Bacillales	Planococcaceae	Lysinibacillus	Lysinibacillus massiliensis		0	0	0	0	0	0	0	0	0	0	183	0	0	0	0	0	0	20	0	0	0	0	0	0
OTU_73	Bacteria	Proteobacteria	Betaproteobacteria	Neisseriales	Neisseriaceae	Neisseria	na		0	0	0	0	0	0	0	0	154	0	0	0	0	6	0	0	0	0	0	0	0	0	0	0
OTU_74	Bacteria	Actinobacteria	Thermoleophilia	Gaiellales	na	na	na		0	0	0	0	114	0	0	0	0	0	0	0	0	0	0	0	0	0	153	0	0	0	0	0
OTU_76	Bacteria	Actinobacteria	Actinobacteria	Pseudonocardiales	Pseudonocardiaceae	Umezawaea	Umezawaea tangerina		0	0	0	0	0	0	0	0	0	0	0	0	0	0	0	0	0	0	0	0	118	0	0	0
OTU_78	Bacteria	Acidobacteria	Solibacteres	Solibacterales	Solibacteraceae (Subgroup 3)	Candidatus Solibacter	uncultured Acidobacteria bacterium		0	0	0	0	0	0	0	0	0	0	264	0	0	0	0	0	0	0	0	0	0	0	0	0
OTU_79	Bacteria	Cyanobacteria	Chloroplast	na	na	na	na		38	55	0	0	52	0	0	2	105	433	0	0	0	0	5	0	0	1	0	2	0	2	0	0
OTU_8	Bacteria	Firmicutes	Bacilli	Lactobacillales	Streptococcaceae	Streptococcus	na		221	16	13	23	0	65	7	2007	4525	205	737	0	0	10	17	1	4	6	313	17	80	81	524	117
OTU_80	Bacteria	Tenericutes	Mollicutes	Mycoplasmatales	Mycoplasmataceae	Mycoplasma	Mycoplasma hominis		0	0	0	0	0	0	0	0	0	0	148	0	0	0	0	0	0	1	0	0	0	0	0	0
OTU_81	Bacteria	Firmicutes	Clostridia	Clostridiales	Lachnospiraceae	na	na		0	0	0	0	0	0	0	0	0	0	0	132	0	0	0	0	0	0	1	0	0	0	0	0
OTU_82	Bacteria	Bacteroidetes	Bacteroidia	Bacteroidales	Prevotellaceae	na	na		0	0	0	0	0	0	0	0	0	0	0	0	0	0	0	0	0	0	0	7	0	0	120	0
OTU_83	Bacteria	Proteobacteria	Alphaproteobacteria	Sphingomonadales	Sphingomonadaceae	Novosphingobium	Novosphingobium subterraneum		5	0	0	0	0	0	0	236	0	0	0	0	0	0	0	0	1	0	0	0	0	0	0	0
OTU_84	Bacteria	Bacteroidetes	Bacteroidia	Bacteroidales	Bacteroidales S24-7 group	na	na		0	0	0	0	0	0	0	0	0	0	189	0	0	0	0	0	0	0	0	0	0	0	0	0
OTU_85	Bacteria	Actinobacteria	Actinobacteria	Micrococcales	Dermacoccaceae	Dermacoccus	Dermacoccus sp. MT3		0	0	0	0	0	0	0	0	0	0	0	0	0	0	0	0	0	0	0	0	0	0	111	0
OTU_86	Bacteria	Bacteroidetes	Sphingobacteriia	Sphingobacteriales	Chitinophagaceae	na	uncultured Terrimonas sp.		0	0	0	0	0	0	0	0	0	0	0	0	0	0	0	0	0	0	0	0	0	200	0	0
OTU_88	Bacteria	Firmicutes	Clostridia	Clostridiales	Lachnospiraceae	Coprococcus 1	na		0	0	0	0	0	0	0	0	0	0	0	180	0	0	0	0	0	0	0	0	1	0	0	0
OTU_89	Bacteria	na	na	na	na	na	na		0	0	0	0	0	0	0	0	0	0	0	0	0	0	0	0	0	0	0	0	0	245	0	0
OTU_9	Bacteria	Proteobacteria	Betaproteobacteria	Burkholderiales	Comamonadaceae	Comamonas	uncultured Comamonas sp.		21	0	0	6367	0	117	0	13	25	4	0	1	3	0	0	1	2309	25	3	2	526	71	2	1
OTU_90	Bacteria	Firmicutes	Clostridia	Clostridiales	Family XI	Anaerococcus	na		31	90	0	2	0	0	1	0	61	0	0	0	0	0	0	0	0	0	0	0	0	251	0	1
OTU_91	Bacteria	Firmicutes	Clostridia	Clostridiales	Peptostreptococcaceae	Peptostreptococcus	Peptostreptococcus anaerobius		0	0	0	0	0	0	0	0	0	0	0	0	0	0	0	0	0	0	0	0	0	0	0	182
OTU_92	Bacteria	Actinobacteria	Actinobacteria	Micrococcales	Intrasporangiaceae	Janibacter	na		0	0	0	0	0	0	0	0	0	0	0	0	0	0	0	0	0	1	111	0	0	0	0	0
OTU_93	Bacteria	Bacteroidetes	Cytophagia	Cytophagales	Cytophagaceae	Runella	Runella defluvii		0	0	0	0	0	0	0	0	74	0	0	0	0	0	0	0	0	0	0	0	0	0	0	0
OTU_94	Bacteria	Verrucomicrobia	OPB35 soil group	Unknown Order	Unknown Family	Pedosphaera	na		0	0	0	0	0	0	0	0	0	1	0	0	0	0	0	0	88	0	0	0	0	0	0	0
OTU_95	Bacteria	Actinobacteria	Actinobacteria	Corynebacteriales	Corynebacteriaceae	Turicella	na		12	0	0	0	0	0	0	0	0	130	0	0	0	0	0	0	1	0	0	2	0	0	0	0
OTU_96	Bacteria	Proteobacteria	Betaproteobacteria	Burkholderiales	Oxalobacteraceae	Herminiimonas	na		0	0	0	0	0	0	0	147	0	0	0	0	0	0	0	0	0	0	0	0	0	0	0	0
OTU_97	Bacteria	Actinobacteria	Actinobacteria	Micrococcales	Micrococcaceae	Rothia	na		11	0	0	0	0	0	0	0	0	140	0	0	0	0	0	0	0	0	0	0	0	0	0	0
OTU_98	Bacteria	Proteobacteria	Gammaproteobacteria	Xanthomonadales	Solimonadaceae	na	Solimonas sp. p11(2011)		0	0	0	0	0	0	0	0	67	0	0	0	0	0	0	0	0	0	0	0	0	0	0	0
OTU_99	Bacteria	Planctomycetes	Planctomycetacia	Planctomycetales	Planctomycetaceae	Pirellula	na		0	0	0	0	2	0	0	0	0	0	0	0	0	0	0	0	0	0	1	0	299	0	0	0
