# Supplementary material for: Leucine-Rich Immune Factor APL1 Is Associated With Specific Modulation of Enteric Microbiome Taxa in the Asian Malaria Mosquito Anopheles stephensi
Source: Front Microbiol. 2020 Feb 26;11:306. doi: 10.3389/fmicb.2020.00306 (PMC7054466; doi:10.3389/fmicb.2020.00306)
Supplement: TABLE S4 — Significance table for the comparison between APL1 depletion versus dsGFP treated controls without antibiotic, for bacterial families and OTUs. [file Table_4.XLSX]

## Sheet: Complete_dsAPL1_vs_dsGFP_noATB
Id	baseMean	FoldChange	log2FoldChange	pvalue_adjusted
Acetobacteraceae	8289.41	9.576369e-01	-0.062	0.996173400731544
Aeromonadaceae	5705.24	9.503941e-02	-3.395	0.11000030843639
Enterobacteriaceae	23060.14	4.902391e+00	2.293	0.0237743894109635
Flavobacteriaceae	13129.7	1.050123e+00	0.071	0.996173400731544
Yersiniaceae	102930.94	8.889990e-01	-0.17	0.996173400731544
OTU_33	21.88	4.079088e-05	-14.581	0.0101629800453142
OTU_3	8245.48	1.819404e+01	4.185	0.0120756015666608
OTU_44	35.12	2.366486e+04	14.53	0.0120756015666608
OTU_68	6.53	1.030415e-04	-13.244	0.0120756015666608
OTU_86	8.32	1.577270e+04	13.945	0.0120756015666608
OTU_89	10.2	1.852009e+04	14.177	0.0120756015666608
OTU_91	7.59	1.441055e+04	13.815	0.0120756015666608
OTU_99	12.58	8.192022e-05	-13.575	0.0120756015666608
OTU_51	14.01	7.218905e-05	-13.758	0.0132385786703348
OTU_71	8.18	9.049324e-05	-13.432	0.0132385786703348
OTU_187	3.33	8.397660e+03	13.036	0.0134239406096923
OTU_49	19.5	8.444123e-05	-13.532	0.0134239406096923
OTU_78	11	8.852285e-05	-13.464	0.0134239406096923
OTU_119	3.82	7.869193e+03	12.942	0.0145311432863921
OTU_138	3.87	7.581025e+03	12.888	0.0145311432863921
OTU_70	11.39	9.050311e+03	13.144	0.0145311432863921
OTU_84	7.89	1.162486e-04	-13.07	0.0145311432863921
OTU_129	4.85	7.090646e+03	12.792	0.0146171791530552
OTU_152	3.22	6.421214e+03	12.649	0.0146171791530552
OTU_171	2.9	6.224166e+03	12.604	0.0146171791530552
OTU_76	4.92	1.432613e-04	-12.769	0.0146171791530552
OTU_85	4.61	1.519887e-04	-12.684	0.0146171791530552
OTU_142	7.08	6.076515e+03	12.569	0.0156571599133728
OTU_191	2.65	5.443699e+03	12.41	0.0156571599133728
OTU_195	1.71	1.808594e-04	-12.433	0.0156571599133728
OTU_100	3.15	2.112007e-04	-12.209	0.0157592279015047
OTU_103	6.43	2.217194e-04	-12.139	0.0157592279015047
OTU_105	3.09	2.133895e-04	-12.194	0.0157592279015047
OTU_114	3.33	5.181521e+03	12.339	0.0157592279015047
OTU_122	5.32	4.799849e+03	12.229	0.0157592279015047
OTU_124	4.87	2.007042e-04	-12.283	0.0157592279015047
OTU_131	2.57	2.498650e-04	-11.967	0.0157592279015047
OTU_151	4.96	4.525464e+03	12.144	0.0157592279015047
OTU_184	4.47	4.773348e+03	12.221	0.0157592279015047
OTU_189	2.28	5.066553e+03	12.307	0.0157592279015047
OTU_96	6.13	5.418609e+03	12.404	0.0157592279015047
OTU_226	1.66	3.841713e+03	11.908	0.0160028478889525
OTU_174	1.58	3.682882e+03	11.847	0.0164196081640209
OTU_132	4.11	3.874689e+03	11.92	0.0164416918859329
OTU_133	2.82	2.951719e-04	-11.726	0.0164416918859329
OTU_141	2.18	2.882445e-04	-11.76	0.0164416918859329
OTU_93	3.1	2.561018e-04	-11.931	0.0164416918859329
OTU_120	2.38	3.209100e-04	-11.606	0.0165031766313713
OTU_144	2.35	3.226827e-04	-11.598	0.0165031766313713
OTU_146	2.68	2.887502e-04	-11.758	0.0165031766313713
OTU_161	3.17	3.117615e+03	11.606	0.0165031766313713
OTU_183	2.76	3.218852e-04	-11.601	0.0165031766313713
OTU_188	1.8	3.117878e+03	11.606	0.0165031766313713
OTU_202	1.92	3.280933e+03	11.68	0.0165031766313713
OTU_211	2.68	2.896531e-04	-11.753	0.0165031766313713
OTU_274	0.93	3.056743e-04	-11.676	0.0165031766313713
OTU_279	1.25	2.843261e+03	11.473	0.0165031766313713
OTU_291	1.69	2.659862e+03	11.377	0.0165031766313713
OTU_98	2.8	2.784280e-04	-11.81	0.0165031766313713
OTU_106	7	1.025950e+03	10.003	0.0167615361671477
OTU_164	2.6	3.380887e-04	-11.53	0.0167615361671477
OTU_169	2.56	3.423354e-04	-11.512	0.0167615361671477
OTU_126	2.12	3.502329e-04	-11.479	0.0169177711292794
OTU_224	1.57	2.772809e+03	11.437	0.0172123993625401
OTU_298	1.24	2.158503e+03	11.076	0.0176514512385049
OTU_375	1	2.346831e+03	11.196	0.0176514512385049
OTU_199	2.53	2.585870e+03	11.336	0.0177633115104098
OTU_207	3.14	4.004146e-04	-11.286	0.0179119184370458
OTU_251	1.4	2.520371e+03	11.299	0.0179119184370458
OTU_278	0.83	2.122028e+03	11.051	0.0183861115315719
OTU_299	0.88	2.119891e+03	11.05	0.0183861115315719
OTU_167	1.53	4.959010e-04	-10.978	0.019138505596562
OTU_220	1.76	4.663355e-04	-11.066	0.0197800892571704
OTU_250	1.16	2.155066e+03	11.074	0.0197800892571704
OTU_402	1.7	4.794749e-04	-11.026	0.0201210842892879
OTU_203	1.68	4.864251e-04	-11.005	0.0201630219011355
OTU_148	1.34	5.134242e-04	-10.928	0.0206679104031697
OTU_190	1.28	5.749840e-04	-10.764	0.0206679104031697
OTU_227	2.31	5.158837e-04	-10.921	0.0206679104031697
OTU_201	1.48	5.381371e-04	-10.86	0.02138160794579
OTU_163	1.23	5.510033e-04	-10.826	0.0214093672256626
OTU_178	1.15	5.822512e-04	-10.746	0.0214093672256626
OTU_216	1.36	5.785570e-04	-10.755	0.0214093672256626
OTU_254	1.99	5.838266e-04	-10.742	0.0214093672256626
OTU_398	0.39	6.369957e-04	-10.616	0.0214093672256626
OTU_405	0.39	6.369957e-04	-10.616	0.0214093672256626
OTU_90	18.19	2.704185e+02	8.079	0.0214093672256626
OTU_197	1.09	6.081480e-04	-10.683	0.0219579266360011
OTU_237	1.28	6.104821e-04	-10.678	0.0219579266360011
OTU_235	1.2	6.400463e-04	-10.61	0.0225912037297001
OTU_346	0.52	1.410560e+03	10.462	0.0225912037297001
OTU_218	0.97	7.304197e-04	-10.419	0.0227946681654312
OTU_297	0.76	1.517628e+03	10.568	0.0227946681654312
OTU_248	1.28	1.475578e+03	10.527	0.0232393141170597
OTU_208	1.04	7.175524e-04	-10.445	0.0242004240675207
OTU_271	1.17	1.375580e+03	10.426	0.0242004240675207
OTU_312	1.15	1.350394e+03	10.399	0.0242004240675207
OTU_314	1.15	1.349241e+03	10.398	0.0242004240675207
OTU_322	0.95	1.330784e+03	10.378	0.0242004240675207
OTU_365	0.95	1.325178e+03	10.372	0.0242004240675207
OTU_50	14.23	1.732391e-03	-9.173	0.0242004240675207
OTU_258	0.92	7.932409e-04	-10.3	0.0247574034552893
OTU_306	0.92	7.932409e-04	-10.3	0.0247574034552893
OTU_316	0.59	8.806052e-04	-10.149	0.0247574034552893
OTU_366	985.25	1.259483e-01	-2.989	0.0249310351361081
OTU_315	0.58	1.218543e+03	10.251	0.0251680590877044
OTU_381	0.99	1.196591e+03	10.225	0.0254075170786407
OTU_421	0.21	1.061133e-03	-9.88	0.0291474460231864
OTU_20	50.13	5.043904e-03	-7.631	0.029373913554887
OTU_360	0.68	1.026670e-03	-9.928	0.0306345923946091
OTU_239	0.53	1.091111e-03	-9.84	0.0323139950104013
OTU_234	0.48	1.194120e-03	-9.71	0.0347889611711238
OTU_292	0.56	1.186541e-03	-9.719	0.0347889611711238
OTU_273	0.45	1.259532e-03	-9.633	0.0363900411411527
OTU_345	0.7	1.360563e-03	-9.522	0.038976233629546
OTU_408	0.21	6.620261e+02	9.371	0.0391605134491742
OTU_397	0.4	1.560067e-03	-9.324	0.0438783514347555
OTU_380	0.58	1.587099e-03	-9.299	0.0442225762726194
OTU_399	0.36	1.705658e-03	-9.195	0.0470572073088157
OTU_411	0.28	2.051857e-03	-8.929	0.0510653181064738
OTU_111	4.23	3.079354e-03	-8.343	0.0600796439691284
OTU_46	30.36	4.068817e+01	5.347	0.0600796439691284
OTU_308	109.2	2.499091e+02	7.965	0.0774608329300499
OTU_7	608.98	2.218818e-01	-2.172	0.087900768522879
OTU_5	5184.85	8.660145e-02	-3.529	0.0882506484619899
OTU_162	3456.45	1.051360e-01	-3.25	0.0916824424775434
OTU_448	0.12	4.061427e-03	-7.944	0.0981460042941217
OTU_110	6.72	1.350302e+02	7.077	0.103084506565324
OTU_118	551.28	3.504132e+00	1.809	0.107660457284668
OTU_9	395.49	5.655543e-02	-4.144	0.107660457284668
OTU_240	4.16	1.327436e+02	7.052	0.12891813150805
OTU_238	9.08	1.104042e+02	6.787	0.147787518707844
OTU_416	127.01	3.573764e+00	1.837	0.154308935014895
OTU_309	3.23	1.229341e-02	-6.346	0.189803232371481
OTU_61	13.9	1.105089e-01	-3.178	0.189803232371481
OTU_123	5.61	7.878933e+01	6.3	0.190184922317874
OTU_17	105.88	8.251837e+00	3.045	0.200292436591531
OTU_59	7.53	1.796045e-02	-5.799	0.210341256836531
OTU_281	14181.09	3.302796e+00	1.724	0.219383728165845
OTU_243	49.59	3.562992e+00	1.833	0.245985348436396
OTU_92	4.69	1.761790e-02	-5.827	0.253080595700721
OTU_349	23.8	2.226578e-02	-5.489	0.25342050026972
OTU_277	141.02	2.917771e+00	1.545	0.256368077597907
OTU_382	3787.76	2.897056e-01	-1.787	0.323653803068107
OTU_357	1.31	3.645350e+01	5.188	0.33631598618047
OTU_13	125.37	8.669240e+00	3.116	0.358115698067954
OTU_94	3.74	3.256500e-02	-4.941	0.358115698067954
OTU_134	2.65	3.638229e-02	-4.781	0.387675218234584
OTU_31	33.38	4.225630e-02	-4.565	0.389325622787523
OTU_8	374.54	2.948414e-01	-1.762	0.393083418339137
OTU_52	12.33	2.069198e+01	4.371	0.414677768501675
OTU_107	6.07	7.425989e-02	-3.751	0.417404819922009
OTU_14	86.9	2.342387e-01	-2.094	0.417404819922009
OTU_413	7.23	5.215970e+00	2.383	0.417404819922009
OTU_39	48.62	1.056353e+01	3.401	0.421542644092435
OTU_180	878.43	2.621623e+00	1.39	0.451841354850811
OTU_43	27.02	8.368564e+00	3.065	0.470807200185836
OTU_26	77.61	3.821803e+00	1.934	0.499112529272955
OTU_276	2.15	4.760114e+00	2.251	0.512884602672731
OTU_371	13.25	3.203008e+00	1.679	0.512884602672731
OTU_196	43.58	2.898096e+00	1.535	0.516218740120073
OTU_116	6.29	9.727553e+00	3.282	0.536233772776387
OTU_30	36.96	9.457670e-02	-3.402	0.540669698061988
OTU_11	240.46	3.891048e-01	-1.362	0.545222241598305
OTU_21	70.52	9.371890e-02	-3.416	0.580946304818677
OTU_186	0.94	9.217599e-02	-3.439	0.61091008392002
OTU_28	42.12	8.328736e+00	3.058	0.621625255164038
OTU_140	8.9	7.892111e+00	2.98	0.646223262435998
OTU_36	21.15	2.220042e-01	-2.171	0.646223262435998
OTU_40	16.15	2.665843e-01	-1.907	0.646223262435998
OTU_69	7.5	1.353478e-01	-2.885	0.646223262435998
OTU_83	10.07	1.064308e-01	-3.232	0.652838119330373
OTU_173	8.47	1.311280e-01	-2.931	0.656656104722228
OTU_25	367.47	5.536810e-01	-0.853	0.660039784132213
OTU_67	12.94	1.408998e-01	-2.827	0.668262208682123
OTU_34	55.46	2.182515e-01	-2.196	0.697533173752641
OTU_232	47.87	1.836365e+00	0.877	0.715188455116367
OTU_217	2.54	5.333460e+00	2.415	0.721777734390158
OTU_29	33.6	3.528211e-01	-1.503	0.721777734390158
OTU_72	8.43	6.314604e+00	2.659	0.721777734390158
OTU_392	18.38	5.230117e+00	2.387	0.726865217947617
OTU_200	3.86	6.096818e+00	2.608	0.741793573989854
OTU_117	3.83	5.381708e+00	2.428	0.744116514929192
OTU_55	8.93	4.625827e+00	2.21	0.744116514929192
OTU_137	2.6	5.354422e+00	2.421	0.764645070782775
OTU_351	1.61	1.942072e-01	-2.364	0.764645070782775
OTU_16	91.21	4.677652e-01	-1.096	0.770200068546675
OTU_57	30.01	2.146481e+00	1.102	0.77197202961871
OTU_54	9.38	4.912787e+00	2.297	0.805993106982643
OTU_38	18.18	4.638238e+00	2.214	0.819830879777471
OTU_74	11.1	2.251516e-01	-2.151	0.827749813526769
OTU_15	71.65	4.660709e-01	-1.101	0.834785302762655
OTU_18	25.08	2.597253e-01	-1.945	0.834785302762655
OTU_23	64.55	2.251440e+00	1.171	0.834785302762655
OTU_356	1.81	2.314345e+00	1.211	0.834785302762655
OTU_374	2.39	4.066943e+00	2.024	0.834785302762655
OTU_395	1.96	2.920947e+00	1.546	0.834785302762655
OTU_414	0.16	2.486450e-01	-2.008	0.834785302762655
OTU_456	40.85	6.834683e-01	-0.549	0.834785302762655
OTU_73	6.68	3.834082e+00	1.939	0.834785302762655
OTU_88	7.55	3.761135e+00	1.911	0.834785302762655
OTU_101	5.11	3.750995e+00	1.907	0.841837965603041
OTU_63	8.42	3.445651e-01	-1.537	0.841837965603041
OTU_41	14.1	2.674082e-01	-1.903	0.849736292064996
OTU_160	22.34	1.908801e+00	0.933	0.883460837838599
OTU_334	9.47	1.975770e+00	0.982	0.883460837838599
OTU_379	2.27	3.230720e+00	1.692	0.883460837838599
OTU_82	5.3	3.344380e-01	-1.58	0.8889235943338
OTU_113	4.05	3.626098e-01	-1.464	0.928335999039121
OTU_213	4.56	2.489723e+00	1.316	0.928335999039121
OTU_285	293.75	1.246333e+00	0.318	0.928335999039121
OTU_288	6.82	1.423377e+00	0.509	0.928335999039121
OTU_45	13.31	1.886906e+00	0.916	0.928335999039121
OTU_327	0.59	2.468642e+00	1.304	0.944684473864676
OTU_352	1.19	2.497861e+00	1.321	0.944684473864676
OTU_97	6.26	2.449808e+00	1.293	0.950823829655402
OTU_22	83.25	1.494718e+00	0.58	0.961566658336126
OTU_204	1.37	4.516469e-01	-1.147	0.962139345397985
OTU_260	0.25	2.259962e+00	1.176	0.962139345397985
OTU_95	6.04	2.186809e+00	1.129	0.964963448386803
OTU_121	4.74	5.091197e-01	-0.974	0.968576624450399
OTU_179	4.02	2.078814e+00	1.056	0.968576624450399
OTU_27	30.37	5.607307e-01	-0.835	0.970133910439048
OTU_194	9.07	1.726601e+00	0.788	0.974310714128976
OTU_320	1.13	5.449628e-01	-0.876	0.974310714128976
OTU_6	782.11	1.255327e+00	0.328	0.980495550485173
OTU_1	88779.9	9.276966e-01	-0.108	0.998640051592128
OTU_102	9.3	7.111387e-01	-0.492	0.998640051592128
OTU_115	2.42	8.099093e-01	-0.304	0.998640051592128
OTU_12	200.91	1.163787e+00	0.219	0.998640051592128
OTU_127	2.22	1.314153e+00	0.394	0.998640051592128
OTU_128	1.47	1.410470e+00	0.496	0.998640051592128
OTU_130	2.51	8.817640e-01	-0.182	0.998640051592128
OTU_135	5	1.252811e+00	0.325	0.998640051592128
OTU_143	6.06	1.581842e+00	0.662	0.998640051592128
OTU_149	5.8	1.252563e+00	0.325	0.998640051592128
OTU_150	4.36	1.354203e+00	0.437	0.998640051592128
OTU_172	8.51	1.219995e+00	0.287	0.998640051592128
OTU_176	2.83	6.741046e-01	-0.569	0.998640051592128
OTU_192	2.18	1.162018e+00	0.217	0.998640051592128
OTU_2	13066.05	1.001153e+00	0.002	0.998640051592128
OTU_210	2.14	1.091004e+00	0.126	0.998640051592128
OTU_215	9.92	1.022058e+00	0.031	0.998640051592128
OTU_225	1.31	9.125195e-01	-0.132	0.998640051592128
OTU_249	0.48	9.245483e-01	-0.113	0.998640051592128
OTU_262	2.52	8.691802e-01	-0.202	0.998640051592128
OTU_263	1.16	6.589581e-01	-0.602	0.998640051592128
OTU_265	0.94	1.384337e+00	0.469	0.998640051592128
OTU_269	0.85	9.474273e-01	-0.078	0.998640051592128
OTU_282	2.07	9.700082e-01	-0.044	0.998640051592128
OTU_290	3.89	9.924382e-01	-0.011	0.998640051592128
OTU_293	0.1	1.650959e+00	0.723	0.998640051592128
OTU_305	0.77	1.573379e+00	0.654	0.998640051592128
OTU_311	50.3	8.841663e-01	-0.178	0.998640051592128
OTU_337	4.05	6.635312e-01	-0.592	0.998640051592128
OTU_342	2.14	9.384305e-01	-0.092	0.998640051592128
OTU_350	0.35	6.706872e-01	-0.576	0.998640051592128
OTU_353	0.25	7.278735e-01	-0.458	0.998640051592128
OTU_359	8.6	9.238098e-01	-0.114	0.998640051592128
OTU_383	17.69	1.008825e+00	0.013	0.998640051592128
OTU_384	9.97	1.050624e+00	0.071	0.998640051592128
OTU_391	0.45	1.524936e+00	0.609	0.998640051592128
OTU_4	7698.86	9.001321e-01	-0.152	0.998640051592128
OTU_400	0.58	1.244539e+00	0.316	0.998640051592128
OTU_412	0.2	7.650353e-01	-0.386	0.998640051592128
OTU_42	20.08	1.084516e+00	0.117	0.998640051592128
OTU_424	0.29	1.235985e+00	0.306	0.998640051592128
OTU_442	5.48	9.236800e-01	-0.115	0.998640051592128
OTU_447	15.94	9.830034e-01	-0.025	0.998640051592128
OTU_452	0.41	9.854230e-01	-0.021	0.998640051592128
OTU_53	12.76	1.375488e+00	0.46	0.998640051592128
OTU_56	8.93	9.176113e-01	-0.124	0.998640051592128
OTU_66	8.22	5.977599e-01	-0.742	0.998640051592128
OTU_79	28.97	1.154499e+00	0.207	0.998640051592128
OTU_80	6.23	1.616575e+00	0.693	0.998640051592128
OTU_81	5.56	1.237574e+00	0.308	0.998640051592128
OTU_154	0	NA	NA	NA
OTU_158	0	NA	NA	NA
OTU_193	0	NA	NA	NA
OTU_246	0	NA	NA	NA
OTU_340	0	NA	NA	NA
OTU_341	0	NA	NA	NA
OTU_37	0	NA	NA	NA
OTU_446	0	NA	NA	NA
