# Supplementary material for: Leucine-Rich Immune Factor APL1 Is Associated With Specific Modulation of Enteric Microbiome Taxa in the Asian Malaria Mosquito Anopheles stephensi
Source: Front Microbiol. 2020 Feb 26;11:306. doi: 10.3389/fmicb.2020.00306 (PMC7054466; doi:10.3389/fmicb.2020.00306)
Supplement: TABLE S5 — Significance table for the comparison between antibiotic treatment versus no antibiotic with APL1 depletion, for bacterial families and OTUs. [file Table_5.XLSX]

## Sheet: Complete_noATB_vs_yesATB_dsAPL1
Id	baseMean	FoldChange	log2FoldChange	pvalue_adjusted
Acetobacteraceae	8289.41	1.639910e+01	4.036	0.000424103539006469
Aeromonadaceae	5705.24	2.085904e+01	4.383	0.0479108934051999
Enterobacteriaceae	23060.14	3.279212e+02	8.357	5.68053460856649e-21
Flavobacteriaceae	13129.7	6.816173e+00	2.769	0.0120760710009377
Yersiniaceae	102930.94	2.226664e+01	4.477	0.00190457673638433
OTU_3	8245.48	7.243867e+02	9.501	1.17932571119174e-14
OTU_281	14181.09	3.036369e+02	8.246	2.6638770151469e-12
OTU_277	141.02	2.185429e+02	7.772	1.92588632364628e-08
OTU_416	127.01	1.401827e+02	7.131	1.92588632364628e-08
OTU_180	878.43	4.263557e+02	8.736	3.09389438149894e-08
OTU_118	551.28	5.344337e+01	5.74	3.3312936536121e-08
OTU_243	49.59	4.110790e+02	8.683	3.52255570335884e-06
OTU_46	30.36	2.020641e+04	14.303	4.09690988244603e-06
OTU_232	47.87	2.885925e+02	8.173	2.21195457169757e-05
OTU_1	88779.9	4.989931e+01	5.641	5.14716169509318e-05
OTU_162	3456.45	1.895957e+02	7.567	0.000193217286865206
OTU_33	21.88	3.202505e-05	-14.93	0.000549187413038135
OTU_4	7698.86	1.549214e+01	3.953	0.000727701888648345
OTU_44	35.12	3.279442e-05	-14.896	0.0024445490422351
OTU_371	13.25	3.337981e+02	8.383	0.00263318801624973
OTU_7	608.98	6.660466e-02	-3.908	0.00332933808178252
OTU_49	19.5	4.350715e-05	-14.488	0.00370119302024373
OTU_25	367.47	1.375984e+01	3.782	0.00498540763766508
OTU_51	14.01	5.632363e-05	-14.116	0.00498540763766508
OTU_86	8.32	1.232294e+04	13.589	0.00498540763766508
OTU_89	10.2	1.444587e+04	13.818	0.00498540763766508
OTU_97	6.26	8.725251e-05	-13.484	0.00498540763766508
OTU_184	4.47	7.794076e-05	-13.647	0.0051528064576314
OTU_68	6.53	9.744751e+03	13.25	0.0051528064576314
OTU_78	11	6.895703e-05	-13.824	0.0051528064576314
OTU_91	7.59	1.125538e+04	13.458	0.00520726077054184
OTU_70	11.39	8.821818e-05	-13.469	0.00530062382713074
OTU_71	8.18	1.108056e+04	13.436	0.0055570629216584
OTU_82	5.3	8.362444e+03	13.03	0.0055570629216584
OTU_84	7.89	9.046933e-05	-13.432	0.0055570629216584
OTU_285	293.75	7.179011e+00	2.844	0.00561609944074487
OTU_12	200.91	3.583617e+01	5.163	0.00656802157923147
OTU_192	2.18	1.496388e-04	-12.706	0.00677461384445432
OTU_103	6.43	1.144788e-04	-13.093	0.00694554897488657
OTU_142	7.08	1.331661e-04	-12.874	0.00694554897488657
OTU_366	985.25	1.693279e+01	4.082	0.00694554897488657
OTU_129	4.85	1.446223e-04	-12.755	0.00736842487837827
OTU_215	9.92	1.132953e+02	6.824	0.00736842487837827
OTU_119	3.82	6.158468e+03	12.588	0.00751884915523692
OTU_122	5.32	1.705069e-04	-12.518	0.00751884915523692
OTU_124	4.87	1.405128e-04	-12.797	0.00751884915523692
OTU_17	105.88	2.224840e-02	-5.49	0.00751884915523692
OTU_42	20.08	1.952466e-03	-9	0.00751884915523692
OTU_76	4.92	7.127342e+03	12.799	0.00751884915523692
OTU_85	4.61	6.767087e+03	12.724	0.00751884915523692
OTU_96	6.13	1.502441e-04	-12.7	0.00751884915523692
OTU_151	4.96	1.805791e-04	-12.435	0.00792579153572918
OTU_413	7.23	2.622490e+02	8.035	0.00808867003353481
OTU_18	25.08	3.880399e-04	-11.332	0.00838206320785032
OTU_114	3.33	2.003257e-04	-12.285	0.00850882087560139
OTU_171	2.9	4.883689e+03	12.254	0.00858035537344974
OTU_132	4.11	2.115675e-04	-12.207	0.00860700646923748
OTU_92	4.69	4.860903e+03	12.247	0.00860700646923748
OTU_100	3.15	4.906447e+03	12.26	0.00912134265389768
OTU_105	3.09	4.838775e+03	12.24	0.00912134265389768
OTU_138	3.87	3.903928e+03	11.931	0.00912134265389768
OTU_146	2.68	2.261987e-04	-12.11	0.00912134265389768
OTU_183	2.76	2.256521e-04	-12.114	0.00912134265389768
OTU_189	2.28	3.968381e+03	11.954	0.00912134265389768
OTU_207	3.14	2.073565e-04	-12.236	0.00912134265389768
OTU_211	2.68	2.269372e-04	-12.105	0.00912134265389768
OTU_308	109.2	4.776926e-04	-11.032	0.00912134265389768
OTU_93	3.1	1.999199e-04	-12.288	0.00912134265389768
OTU_98	2.8	2.185058e-04	-12.16	0.00912134265389768
OTU_131	2.57	4.142816e+03	12.016	0.00925582410529024
OTU_161	3.17	2.658785e-04	-11.877	0.00925582410529024
OTU_164	2.6	2.371663e-04	-12.042	0.00925582410529024
OTU_169	2.56	2.397618e-04	-12.026	0.00925582410529024
OTU_120	2.38	2.515304e-04	-11.957	0.00951163418073068
OTU_144	2.35	2.528311e-04	-11.95	0.00951163418073068
OTU_13	125.37	9.410631e-03	-6.731	0.00956442926392326
OTU_152	3.22	3.353695e+03	11.712	0.00956442926392326
OTU_227	2.31	2.686093e-04	-11.862	0.00956442926392326
OTU_322	0.95	2.975159e-04	-11.715	0.00956442926392326
OTU_365	0.95	2.974555e-04	-11.715	0.00956442926392326
OTU_126	2.12	2.747983e-04	-11.829	0.00961019235436466
OTU_141	2.18	3.623213e+03	11.823	0.00961019235436466
OTU_199	2.53	3.222896e-04	-11.599	0.00974075636069656
OTU_202	1.92	3.202525e-04	-11.609	0.00974075636069656
OTU_226	1.66	3.011404e+03	11.556	0.00997422614404581
OTU_174	1.58	2.891637e+03	11.498	0.00997712622729442
OTU_188	1.8	3.382575e-04	-11.53	0.00997712622729442
OTU_254	1.99	3.032813e-04	-11.687	0.00997712622729442
OTU_6	782.11	1.641577e+01	4.037	0.00997712622729442
OTU_191	2.65	2.829429e+03	11.466	0.0101165163938675
OTU_220	1.76	3.286985e-04	-11.571	0.0105924017252733
OTU_224	1.57	3.798083e-04	-11.362	0.0106536177837959
OTU_402	1.7	3.365934e-04	-11.537	0.0106536177837959
OTU_203	1.68	3.416498e-04	-11.515	0.0107110917147514
OTU_133	2.82	2.821909e+03	11.462	0.0110526603332907
OTU_251	1.4	4.198818e-04	-11.218	0.0116063871928052
OTU_201	1.48	3.784280e-04	-11.368	0.0116747967188905
OTU_148	1.34	4.024187e-04	-11.279	0.012398802158704
OTU_216	1.36	4.073040e-04	-11.262	0.0124402144487589
OTU_11	240.46	6.828306e-02	-3.872	0.0129323319652537
OTU_163	1.23	4.318302e-04	-11.177	0.0129323319652537
OTU_237	1.28	4.261555e-04	-11.196	0.0129323319652537
OTU_250	1.16	4.917930e-04	-10.99	0.0129707318211773
OTU_235	1.2	4.500691e-04	-11.118	0.013242968860238
OTU_178	1.15	4.587676e-04	-11.09	0.0133973616848083
OTU_195	1.71	2.143868e+03	11.066	0.0135153015413538
OTU_83	10.07	6.042582e-04	-10.693	0.0135379746530422
OTU_197	1.09	4.777235e-04	-11.032	0.0136184246842208
OTU_208	1.04	5.053861e-04	-10.95	0.0143741682613006
OTU_248	1.28	5.753473e-04	-10.763	0.0145143733294484
OTU_278	0.83	1.675570e+03	10.71	0.0149904237064387
OTU_258	0.92	5.585113e-04	-10.806	0.0152547649866676
OTU_271	1.17	6.192109e-04	-10.657	0.0152547649866676
OTU_306	0.92	5.585113e-04	-10.806	0.0152547649866676
OTU_312	1.15	6.311847e-04	-10.63	0.0152547649866676
OTU_314	1.15	6.311542e-04	-10.63	0.0152547649866676
OTU_167	1.53	1.706576e+03	10.737	0.0157372381375465
OTU_279	1.25	1.490902e+03	10.542	0.0160328720910389
OTU_297	0.76	7.078056e-04	-10.464	0.0168648752818884
OTU_381	0.99	7.122061e-04	-10.455	0.0168648752818884
OTU_2	13066.05	6.147076e+00	2.62	0.0168776843154012
OTU_190	1.28	1.474215e+03	10.526	0.0176898074326399
OTU_345	0.7	7.171308e-04	-10.445	0.018502044449338
OTU_360	0.68	7.178007e-04	-10.444	0.018502044449338
OTU_375	1	1.237429e+03	10.273	0.0185717748919943
OTU_274	0.93	1.293039e+03	10.337	0.0197095785400993
OTU_299	0.88	1.115220e+03	10.123	0.0200124156479348
OTU_315	0.58	8.798200e-04	-10.151	0.0200124156479348
OTU_316	0.59	1.239943e+03	10.276	0.0200124156479348
OTU_346	0.52	1.114506e+03	10.122	0.0200124156479348
OTU_380	0.58	8.341172e-04	-10.227	0.0205310450781369
OTU_292	0.56	8.420233e-04	-10.214	0.0205729345721747
OTU_218	0.97	1.168863e+03	10.191	0.0206889435553084
OTU_239	0.53	8.592567e-04	-10.185	0.0206889435553084
OTU_234	0.48	9.411534e-04	-10.053	0.0225981082268907
OTU_273	0.45	9.927284e-04	-9.976	0.0237120686026405
OTU_397	0.4	1.103863e-03	-9.823	0.0262754737148256
OTU_8	374.54	8.908308e-02	-3.489	0.0265634212818092
OTU_399	0.36	1.208566e-03	-9.692	0.028400704607708
OTU_79	28.97	1.923524e-02	-5.7	0.0301204645582102
OTU_398	0.39	6.399969e+02	9.322	0.0359144973632109
OTU_405	0.39	6.399969e+02	9.322	0.0359144973632109
OTU_276	2.15	6.091737e+01	5.929	0.0375933393340017
OTU_408	0.21	5.229440e+02	9.031	0.0395966293951713
OTU_334	9.47	4.436485e+01	5.471	0.049918228925386
OTU_384	9.97	2.172777e+01	4.441	0.050178100141231
OTU_411	0.28	4.297421e+02	8.747	0.0508482534059569
OTU_356	1.81	5.505195e+01	5.783	0.052272228820004
OTU_5	5184.85	1.884482e+01	4.236	0.052272228820004
OTU_421	0.21	3.954199e+02	8.627	0.0538313747578349
OTU_448	0.12	2.895864e-03	-8.432	0.0606640536856958
OTU_95	6.04	4.705850e-03	-7.731	0.063512195761105
OTU_160	22.34	5.578533e-02	-4.164	0.0680431949533124
OTU_309	3.23	4.528878e-03	-7.787	0.0680431949533124
OTU_150	4.36	4.687291e-03	-7.737	0.0686209873688614
OTU_26	77.61	8.601513e-02	-3.539	0.0759599785541662
OTU_28	42.12	9.640778e-03	-6.697	0.0759599785541662
OTU_196	43.58	8.137067e+00	3.025	0.0898312514594946
OTU_61	13.9	8.679722e-02	-3.526	0.107268515584783
OTU_22	83.25	1.070455e+01	3.42	0.112449734622444
OTU_23	64.55	1.559046e+01	3.963	0.1221010282147
OTU_55	8.93	2.037365e-02	-5.617	0.1221010282147
OTU_311	50.3	4.920614e+00	2.299	0.125624532409431
OTU_66	8.22	1.825903e-02	-5.775	0.129977672004548
OTU_9	395.49	7.475833e-02	-3.742	0.129977672004548
OTU_36	21.15	4.768890e-02	-4.39	0.142680881294182
OTU_379	2.27	1.364332e-02	-6.196	0.146838187692755
OTU_290	3.89	1.255368e-02	-6.316	0.150543804822912
OTU_240	4.16	7.693495e+01	6.266	0.154584174639339
OTU_176	2.83	2.514105e-02	-5.314	0.158815856492966
OTU_88	7.55	1.703665e-02	-5.875	0.160710832255348
OTU_29	33.6	1.385018e+01	3.792	0.165356637102588
OTU_56	8.93	1.542725e-02	-6.018	0.169027408113648
OTU_149	5.8	1.288284e+01	3.687	0.172305706446928
OTU_374	2.39	1.607773e-02	-5.959	0.173479118423299
OTU_383	17.69	4.981854e+00	2.317	0.177903931929169
OTU_81	5.56	1.634774e-02	-5.935	0.179388232847868
OTU_54	9.38	1.839175e-02	-5.765	0.185391671885681
OTU_30	36.96	4.058457e+01	5.343	0.199337616287859
OTU_38	18.18	1.883488e-02	-5.73	0.200220080337614
OTU_288	6.82	4.491457e+00	2.167	0.20966503094841
OTU_50	14.23	2.528845e-02	-5.305	0.210512241724756
OTU_123	5.61	4.426203e+01	5.468	0.218204368081441
OTU_110	6.72	3.446205e+01	5.107	0.221499888197134
OTU_173	8.47	2.988552e-02	-5.064	0.221499888197134
OTU_357	1.31	2.632539e-02	-5.247	0.224950968510335
OTU_101	5.11	2.576131e-02	-5.279	0.238704794539569
OTU_102	9.3	2.778564e-02	-5.17	0.243873295898389
OTU_39	48.62	7.711318e-02	-3.697	0.271132079904198
OTU_20	50.13	6.814114e-02	-3.875	0.291439108838358
OTU_31	33.38	4.010190e-02	-4.64	0.291439108838358
OTU_225	1.31	3.628064e-02	-4.785	0.300731724362524
OTU_337	4.05	1.114281e+01	3.478	0.324546681516391
OTU_179	4.02	4.986762e-02	-4.326	0.330155945270229
OTU_392	18.38	1.603677e+01	4.003	0.333996804732529
OTU_69	7.5	6.446981e-02	-3.955	0.341133503164453
OTU_63	8.42	1.062553e+01	3.409	0.407086334986985
OTU_349	23.8	1.488191e+01	3.895	0.414104683189008
OTU_99	12.58	1.540429e+01	3.945	0.436559451187047
OTU_121	4.74	1.015879e-01	-3.299	0.448819644712598
OTU_107	6.07	9.599594e+00	3.263	0.457897254315683
OTU_213	4.56	1.036256e-01	-3.271	0.479675601128679
OTU_456	40.85	5.309061e-01	-0.913	0.509823169690558
OTU_67	12.94	8.672767e+00	3.116	0.526577947219965
OTU_194	9.07	5.716210e+00	2.515	0.540009380052336
OTU_27	30.37	5.620348e+00	2.491	0.554168605164111
OTU_395	1.96	4.910067e+00	2.296	0.559236679617654
OTU_452	0.41	1.218982e-01	-3.036	0.572753978349496
OTU_90	18.19	2.372465e-01	-2.076	0.58421712424397
OTU_111	4.23	1.352409e-01	-2.886	0.585586022280065
OTU_127	2.22	1.350712e-01	-2.888	0.585586022280065
OTU_265	0.94	1.377336e-01	-2.86	0.590299691286526
OTU_137	2.6	1.659743e-01	-2.591	0.600975996560089
OTU_298	1.24	1.502706e-01	-2.734	0.600975996560089
OTU_41	14.1	1.532934e-01	-2.706	0.62584853614738
OTU_210	2.14	1.641903e-01	-2.607	0.63020155133392
OTU_21	70.52	5.716377e+00	2.515	0.636518445424802
OTU_130	2.51	1.893063e-01	-2.401	0.665237981785399
OTU_140	8.9	4.705332e+00	2.234	0.665237981785399
OTU_128	1.47	4.072722e+00	2.026	0.684248121589296
OTU_16	91.21	4.919547e-01	-1.023	0.684248121589296
OTU_359	8.6	1.789865e+00	0.84	0.684248121589296
OTU_52	12.33	4.399723e+00	2.137	0.685429455570072
OTU_113	4.05	2.087874e-01	-2.26	0.692397750437027
OTU_291	1.69	2.268583e-01	-2.14	0.692397750437027
OTU_249	0.48	2.278309e-01	-2.134	0.708328330695414
OTU_238	9.08	2.798526e-01	-1.837	0.736598753668332
OTU_293	0.1	3.851997e+00	1.946	0.736598753668332
OTU_351	1.61	2.743844e-01	-1.866	0.736598753668332
OTU_59	7.53	3.569720e+00	1.836	0.736598753668332
OTU_72	8.43	3.662750e+00	1.873	0.736598753668332
OTU_135	5	2.907819e+00	1.54	0.738246906427451
OTU_117	3.83	3.272001e+00	1.71	0.746153422828129
OTU_400	0.58	2.858212e-01	-1.807	0.750108680562226
OTU_204	1.37	3.046723e-01	-1.715	0.764205252307513
OTU_424	0.29	3.068813e-01	-1.704	0.768696359051317
OTU_217	2.54	3.869911e-01	-1.37	0.780043998596914
OTU_40	16.15	5.333288e-01	-0.907	0.799254839861557
OTU_106	7	2.377510e+00	1.249	0.803635323887289
OTU_73	6.68	2.628688e+00	1.394	0.812277554065359
OTU_342	2.14	2.041623e+00	1.03	0.81570153320452
OTU_282	2.07	1.719433e+00	0.782	0.819531955679834
OTU_447	15.94	7.546663e-01	-0.406	0.82434565696849
OTU_116	6.29	2.151959e+00	1.106	0.824348836225732
OTU_262	2.52	4.059048e-01	-1.301	0.824348836225732
OTU_320	1.13	2.207216e+00	1.142	0.828222012488427
OTU_353	0.25	4.203589e-01	-1.25	0.838587296107973
OTU_115	2.42	4.578687e-01	-1.127	0.849195380906806
OTU_15	71.65	1.536631e+00	0.62	0.849195380906806
OTU_350	0.35	4.527232e-01	-1.143	0.849195380906806
OTU_412	0.2	4.425729e-01	-1.176	0.849195380906806
OTU_34	55.46	1.767849e+00	0.822	0.851053910720839
OTU_172	8.51	5.833898e-01	-0.777	0.857793294039822
OTU_14	86.9	7.265184e-01	-0.461	0.86124533166064
OTU_53	12.76	5.342828e-01	-0.904	0.864106485241316
OTU_186	0.94	5.082724e-01	-0.976	0.865378472927596
OTU_269	0.85	1.411343e+00	0.497	0.889479072050938
OTU_45	13.31	7.100807e-01	-0.494	0.898930293797527
OTU_442	5.48	6.452308e-01	-0.632	0.914092285004324
OTU_352	1.19	1.545969e+00	0.629	0.925568049229742
OTU_94	3.74	6.595292e-01	-0.6	0.926050205762611
OTU_200	3.86	6.878061e-01	-0.54	0.927890988527081
OTU_327	0.59	1.474781e+00	0.561	0.927890988527081
OTU_382	3787.76	1.132030e+00	0.179	0.931094820349626
OTU_134	2.65	7.364759e-01	-0.441	0.943458638252713
OTU_260	0.25	1.353994e+00	0.437	0.943458638252713
OTU_263	1.16	1.281744e+00	0.358	0.951671989585692
OTU_74	11.1	8.016190e-01	-0.319	0.960929859290258
OTU_57	30.01	1.099300e+00	0.137	0.96136954854353
OTU_187	3.33	1.188468e+00	0.249	0.967074587723754
OTU_414	0.16	1.130897e+00	0.177	0.982167423896253
OTU_391	0.45	9.127180e-01	-0.132	0.98324131365421
OTU_80	6.23	9.018972e-01	-0.149	0.98324131365421
OTU_305	0.77	9.401417e-01	-0.089	0.984875528704858
OTU_43	27.02	9.562996e-01	-0.064	0.984875528704858
OTU_143	6.06	1.013893e+00	0.02	0.995841765361124
OTU_154	0	NA	NA	NA
OTU_158	0	NA	NA	NA
OTU_193	0	NA	NA	NA
OTU_246	0	NA	NA	NA
OTU_340	0	NA	NA	NA
OTU_341	0	NA	NA	NA
OTU_37	0	NA	NA	NA
OTU_446	0	NA	NA	NA
