# Supplementary material for: Leucine-Rich Immune Factor APL1 Is Associated With Specific Modulation of Enteric Microbiome Taxa in the Asian Malaria Mosquito Anopheles stephensi
Source: Front Microbiol. 2020 Feb 26;11:306. doi: 10.3389/fmicb.2020.00306 (PMC7054466; doi:10.3389/fmicb.2020.00306)
Supplement: FILE S1 — FASTA-format database file of 457 clustered OTU sequences from Anopheles stephensi midgut. The V4 hypervariable region of the 16S ribosomal RNA (rRNA) gene was amplified and sequenced from DNA of A. stephensi midguts dissected from mosquitoes treated as described. A total of 457 OTUs were identified among all samples and treatment conditions combined, using VSEARCH as implemented in the SHAMAN workflow with a clustering threshold of 97% sequence identity. [file Data_Sheet_1.FASTA]

>OTU_1
GGAGGGTGCAAGCGTTAATCGGAATTACTGGGCGTAAAGCGCACGCAGGCGGTTTGTTAAGTCAGATGTGAAATCCCCGG
GCTCAACCTGGGAACTGCATTTGAAACTGGCAAGCTAGAGTCTCGTAGAGGGGGGTAGAATTCCAGGTGTAGCGGTGAAA
TGCGTAGAGATCTGGAGGAATACCGGTGGCGAAGGCGGCCCCCTGGACGAAGACTGACGCTCAGGTGCGAAAGCGTGGGG
AGCAAA
>OTU_2
GGAGGGTGCAAGCGTTATCCGGATTTATTGGGTTTAAAGGGTCCGTAGGCGGACTGATAAGTCAGTGGTGAAATCCGACA
GCTTAACTGTCGAACTGCCATTGATACTGTTAGTCTTGAGTAAGGTTGAAGTGGCTGGAATAAGTAGTGTAGCGGTGAAA
TGCATAGATATTACTTAGAACACCAATTGCGAAGGCAGGTCACTAAGTCTTAACTGACGCTGATGGACGAAAGCGTGGGG
AGCGAA
>OTU_3
GGAGGGTGCAAGCGTTAATCGGAATTACTGGGCGTAAAGCGCACGCAGGCGGTCTGTCAAGTCGGATGTGAAATCCCCGG
GCTCAACCTGGGAACTGCATTCGAAACTGGCAGGCTGGAGTCTTGTAGAGGGGGGTAGAATTCCAGGTGTAGCGGTGAAA
TGCGTAGAGATCTGGAGGAATACCGGTGGCGAAGGCGGCCCCCTGGACAAAGACTGACGCTCAGGTGCGAAAGCGTGGGG
AGCAAA
>OTU_4
GAAGGGGGCTAGCGTTGCTCGGAATGACTGGGCGTAAAGGGCGCGTAGGCGGTTTACACAGTCAGATGTGAAATTCCAGG
GCTTAACCTTGGGGCTGCATTTGATACGTGTAGACTAGAGTGTGAGAGAGGGTTGTGGAATTCCCAGTGTAGAGGTGAAA
TTCGTAGATATTGGGAAGAACACCGGTGGCGAAGGCGGCAACCTGGCTCATTACTGACGCTGAGGCGCGAAAGCGTGGGG
AGCAAA
>OTU_5
GGTGCAAGCGTTAATCGGAATTACTGGGCGTAAAGCGCACGCAGGCGGTTGGATAAGTTAGATGTGAAAGCCCCGGGCTC
AACCTGGGAATTGCATTTAAAACTGTCCAGCTAGAGTCTTGTAGAGGGGGGTAGAATTCCAGGTGTAGCGGTGAAATGCG
TAGAGATCTGGAGGAATACCGGTGGCGAAGGCGGCCCCCTGGACAAAGACTGACGCTCAGGTGCGAAAGCGTGGGGAGCA
AA
>OTU_6
GGTGCAAGCGTTAATCGGATTTACTGGGCGTAAAGCGCGCGTAGGCGGCCAATTAAGTCAAATGTGAAATCCCCGAGCTT
AACTTGGGAATTGCATTCGATACTGGTTGGCTAGAGTGTGGGAGAGGATGGTAGAATTCCAGGTGTAGCGGTGAAATGCG
TAGAGATCTGGAGGAATACCGATGGCGAAGGCAGCCATCTGGCCTAACACTGACGCTGAGGTGCGAAAGCATGGGGAGCA
AA
>OTU_7
GGTGCGAGCGTTGTCCGGATTTATTGGGCGTAAAGGGCTCGTAGGTGGTTGATCGCGTCGGAAGTGTAATCTTGGGGCTT
AACCCTGAGCGTGCTTTCGATACGGGTTGACTTGAGGAAGGTAGGGGAGAATGGAATTCCTGGTGGAGCGGTGGAATGCG
CAGATATCAGGAGGAACACCAGTGGCGAAGGCGGTTCTCTGGGCCTTTCCTGACGCTGAGGAGCGAAAGCGTGGGGAGCG
AACAGGC
>OTU_8
GTAGGTCCCGAGCGTTGTCCGGATTTATTGGGCGTAAAGCGAGCGCAGGCGGTTAGATAAGTCTGAAGTTAAAGGCTGTG
GCTTAACCATAGTACGCTTTGGAAACTGTTTAACTTGAGTGCAAGAGGGGAGAGTGGAATTCCATGTGTAGCGGTGAAAT
GCGTAGATATATGGAGGAACACCGGTGGCGAAAGCGGCTCTCTGGCTTGTAACTGACGCTGAGGCTCGAAAGCGTGGGGA
GCAAA
>OTU_9
GTAGGGTGCAAGCGTTAATCGGAATTACTGGGCGTAAAGCGTGCGCAGGCGGTTTTGTAAGACAGTGGTGAAATCCCCGG
GCTCAACCTGGGAACTGCCATTGTGACTGCAAGGCTAGAGTGCGGCAGAGGGGGATGGAATTCCGCGTGTAGCAGTGAAA
TGCGTAGATATGCGGAGGAACACCGATGGCGAAGGCAATCCCCTGGGCCTGCACTGACGCTCATGCACGAAAGCGTGGGG
AGCAAA
>OTU_10
AAATACAAGCGTTATTCACTTTATTTGGCGTAAAGCgttttaaggttttatattaattttattttaaaatatttaattta
aatttaaataaaaaataaataataatataataagagtattataaaaGTATTAAGAATTTTTTGAGAAGTAGTGAAATGCA
ATGATACAAAAAAGAATACCAAAGGCGAAGGCATAATACTATATAATAACTGACACTTATAAACGAAAGCTAAGGTAGCA
A
>OTU_11
GTAGGTGGCAAGCGTTATCCGGAATTATTGGGCGTAAAGCGCGCGTAGGCGGTTTTTTAAGTCTGATGTGAAAGCCCACG
GCTCAACCGTGGAGGGTCATTGGAAACTGGAAAACTTGAGTGCAGAAGAGGAAAGTGGAATTCCATGTGTAGCGGTGAAA
TGCGCAGAGATATGGAGGAACACCAGTGGCGAAGGCGACTTTCTGGTCTGTAACTGACGCTGATGTGCGAAAGCGTGGGG
ATCAAA
>OTU_12
GGAGGGGGCTAGCGTTGTTCGGAATTACTGGGCGTAAAGCGCACGTAGGCGGCTTTGTAAGTCAGAGGTGAAAGCCTGGA
GCTCAACTCCAGAACTGCCTTTGAGACTGCATCGCTTGAATCCAGGAGAGGTCAGTGGAATTCCGAGTGTAGAGGTGAAA
TTCGTAGATATTCGGAAGAACACCAGTGGCGAAGGCGGCTGACTGGACTGGTATTGACGCTGAGGTGCGAAAGCGTGGGG
AGCAAA
>OTU_13
GTAGGGTCCGAGCGTTGTCCGGAATTACTGGGCGTAAAGAGCTCGTAGGTGGTTTGTCGCGTTGTTCGTGAAAACTCACA
GCTTAACTGTGGGCGTGCGGGCGATACGGGCAGACTAGAGTACTGCAGGGGAGACTGGAATTCCTGGTGTAGCGGTGGAA
TGCGCAGATATCAGGAGGAACACCGGTGGCGAAGGCGGGTCTCTGGGCAGTAACTGACGCTGAGGAGCGAAAGCGTGGGG
AGCGAA
>OTU_14
GTAGGTCCCGAGCGTTGTCCGGATTTATTGGGCGTAAAGCGAGCGCAGGCGGTTTGATAAGTCTGAAGTTAAAGGCTGTG
GCTCAACCATAGTTCGCTTTGGAAACTGTCAAACTTGAGTGCAGAAGGGGAGAGTGGAATTCCATGTGTAGCGGTGAAAT
GCGTAGATATATGGAGGAACACCGGTGGCGAAAGCGGCTCTCTGGTCTGTAACTGACGCTGAGGCTCGAAAGCGTGGGGA
GCGAA
>OTU_15
GTAGGGCGCGAGCGTTGTCCGGAATTATTGGGCGTAAAGAGCTCGTAGGCGGCTGGTCGCGTCTGTCGTGAAATCCTCTG
GCTTAACTGGGGGCTTGCGGTGGGTACGGGCCGGCTTGAGTGCGGTAGGGGAGACTGGAACTCCTGGTGTAGCGGTGGAA
TGCGCAGATATCAGGAAGAACACCGGTGGCGAAGGCGGGTCTCTGGGCCGTTACTGACGCTGAGGAGCGAAAGCGTGGGG
AGCGAA
>OTU_16
GTAGGTGGCAAGCGTTGTCCGGATTTATTGGGCGTAAAGCGAGTGCAGGCGGCTCGATAAGTCTGATGTGAAAGCCTTCG
GCTCAACCGGAGAATTGCATCAGAAACTGTCGAGCTTGAGTACAGAAGAGGAGAGTGGAACTCCATGTGTAGCGGTGAAA
TGCGTAGATATATGGAAGAACACCGGTGGCGAAGGCGGCTCTCTGGTCTGTTACTGACGCTGAGGCTCGAAAGCATGGGT
AGCGAA
>OTU_17
GAAGGGGGCTAGCGTTGCTCGGAATCACTGGGCGTAAAGGGCGCGTAGGCGGCCTTGTAAGTTGGGGGTGAAAGCCCGTG
GCTCAACCACGGAATTGCCTTCGATACTGCTTGGCTTGAGTGTGGTAGAGGTTGGTGGAACTGCGAGTGTAGAGGTGAAA
TTCGTAGATATTCGCAAGAACACCGGTGGCGAAGGCGGCCAACTGGACCATCACTGACGCTGAGGCGCGAAAGCGTGGGG
AGCAAA
>OTU_18
GTAGGGTGCGAGCGTTAATCGGAATTACTGGGCGTAAAGCGTGCGCAGGCGGTTTGCTAAGACCGATGTGAAATCCCCGG
GCTCAACCTGGGAACTGCATTGGTGACTGGCAGGCTAGAGTATGGCAGAGGGGGGTAGAATTCCACGTGTAGCAGTGAAA
TGCGTAGAGATGTGGAGGAATACCGATGGCGAAGGCAGCCCCCTGGGCCAATACTGACGCTCATGCACGAAAGCGTGGGG
AGCAAA
>OTU_19
AATTTCCAGCGCTCGTTTTCCCTGACTTTGCCCAATAATCTCGTTCATGTCTTCCAGGCTATCAGCTTGCCACAGCGCAG
GGCTAACCGGGGTGCGGAGGTCGTGTTTTCCTTCCAGCCAGGCGCATACCTCGGTCAGATGCGTGGCCACAAAGCAGCCC
GGTTTAGCGATCAGGGCTACTTCTTCTTCATTTTCTGCGGCAACCACGACTTCTCGCCCCGCATTCAAAGCCTCCATAGC
GGATGATATGGCCCC
>OTU_20
GGAGGGTGCAAGCGTTATCCGGATTTATTGGGTTTAAAGGGTCCGTAGGCGGATCTGTAAGTCAGTGGTGAAATCTCATA
GCTTAACTATGAAACTGCCATTGATACTGCAGGTCTTGAGTAAGGTAGAAGTAGCTGGAATAAGTAGTGTAGCGGTGAAA
TGCATAGATATTACTTAGAACACCAATTGCGAAGGCAGGTTACTATGTCTTAACTGACGCTGATGGACGAAAGCGTGGGG
AGCGAA
>OTU_21
GGAGGATCCGAGCGTTATCCGGATTTATTGGGTTTAAAGGGTGCGTAGGCGGCCTATTAAGTCAGGGGTGAAATACGGTG
GCTCAACCATCGCAGTGCCTTTGATACTGATGGGCTTGAATCCATTTGAAGTGGGCGGAATAAGACAAGTAGCGGTGAAA
TGCATAGATATGTCTTAGAACTCCGATTGCGAAGGCAGCTCACTAAGCTGGTATTGACGCTGATGCACGAAAGCGTGGGG
ATCGAA
>OTU_22
GTAGGGTGCGAGCGTTAATCGGAATTACTGGGCGTAAAGCGTGCGCAGGCGGTTATGTAAGACAGATGTGAAATCCCCGG
GCTCAACCTGGGAACTGCATTTGTGACTGCATGGCTAGAGTACGGTAGAGGGGGATGGAATTCCGCGTGTAGCAGTGAAA
TGCGTAGATATGCGGAGGAACACCGATGGCGAAGGCAATCCCCTGGACCTGTACTGACGCTCATGCACGAAAGCGTGGGG
AGCAAA
>OTU_23
GTAGGGTGCAAGCGTTAATCGGAATTACTGGGCGTAAAGCGTGCGCAGGCGGTTCGGAAAGAAAGATGTGAAATCCCAGA
GCTTAACTTTGGAACTGCATTTTTAACTACCGGGCTAGAGTGTGTCAGAGGGAGGTGGAATTCCGCGTGTAGCAGTGAAA
TGCGTAGATATGCGGAGGAACACCGATGGCGAAGGCAGCCTCCTGGGATAACACTGACGCTCATGCACGAAAGCGTGGGG
AGCAAA
>OTU_24
TACGAAATGATTCCTCAACTACCGTCACCGTGTGCGGATGAAAAGTTTATTATTTTCATACTTTTTAATGAAGCCATTCG
TCCTCG
>OTU_25
GGGTGCAAGCGTTAATCGGAATTACTGGGCGTAAAGCGCGCGTAGGTGGTTTGTTAAGTTGGATGTGAAATCCCCGGGCT
CAACCTGGGAACTGCATTCAAAACTGACTGACTAGAGTATGGTAGAGGGTGGTGGAATTTCCTGTGTAGCGGTGAAATGC
GTAGATATAGGAAGGAACACCAGTGGCGAAGGCGACCCCCTGGACTGATACTGACACTGAGGTGCGAAAGCGTGGGGAGC
AAA
>OTU_26
GACggggggggCAAGTGTTCTTCGGAATGACTGGGCGTAAAGGGCACGTAGGCGGTGAATCGGGTTGAAAGTGAAAGTCG
CCAAAAAGTGGCGGAATGCTCTCGAAACCAATTCACTTGAGTGAGACAGAGGAGAGTGGAATTTCGTGTGTAGGGGTGAA
ATCCGTAGATCTACGAAGGAACGCCAAAAGCGAAGGCAGCTCTCTGGGTCCCTACCGACGCTGGGGTGCGAAAGCATGGG
GAGCGAA
>OTU_27
GAAGGGGGCTAGCGTTGTTCGGAATTACTGGGCGTAAAGCGCACGTAGGCGGATATTTAAGTCAGGGGTGAAATCCCAGA
GCTCAACTCTGGAACTGCCTTTGATACTGGGTATCTTGAGTATGGAAGAGGTAAGTGGAATTCCGAGTGTAGAGGTGAAA
TTCGTAGATATTCGGAGGAACACCAGTGGCGAAGGCGGCTTACTGGTCCATTACTGACGCTGAGGTGCGAAAGCGTGGGG
AGCAAA
>OTU_28
GGAGGGTGCAAGCGTTATCCGGATTTATTGGGTTTAAAGGGTCCGTAGGCGGACTTATAAGTCAGTGGTGAAAGCCTGTC
GCTTAACGATAGAACTGCCATTGATACTGTAAGTCTTGAGTATATTTGAGGTAGCTGGAATAAGTAGTGTAGCGGTGAAA
TGCATAGATATTACTTAGAACACCAATTGCGAAGGCAGGTTACCAAGATATAACTGACGCTGAGGGACGAAAGCGTGGGG
AGCGAA
>OTU_29
GGAGGGTGCAAGCGTTATCCGGATTTATTGGGTTTAAAGGGTCCGTAGGCGGATCTGTAAGTCAGTGGTGAAATCTCACA
GCTTAACTGTGAAACTGCCATTGATACTGCAGGTCTTGAGTAAATTTGAAGTGGCTGGAATAAGTAGTGTAGCGGTGAAA
TGCATAGATATTACTTAGAACACCAATTGCGAAGGCAGGTCACTAAGATTTAACTGACGCTGAGGGACGAAAGCGTGGGG
AGCGAA
>OTU_30
GTAGGTGACAAGCGTTGTCCGGATTTATTGGGCGTAAAGGGAGCGCAGGCGGTCTGTTTAGTCTAATGTGAAAGCCCACG
GCTTAACCGTGGAACGGCATTGGAAACTGACAGACTTGAATGTAGAAGAGGAAAATGGAATTCCAAGTGTAGCGGTGGAA
TGCGTAGATATTTGGAGGAACACCAGTGGCGAAGGCGATTTTCTGGTCTAACATTGACGCTGAGGCTCGAAAGCGTGGGG
AGCGAA
>OTU_31
GTAGGTGGCAAGCGTTGTCCGGATTTATTGGGCGTAAAGGGGGCGCAGGCTGTTTCTTAAGTCTGATGTGAAAGCCCACG
GCTTAACCGTGGAAGTGCATTGGAAACTGGGAAGCTTGAGTACAGAAGAGGAAAGTGGAACTCCATGTGTAGCGGTGGAA
TGCGTAGATATATGGAAGAACACCAGTGGCGAAAGCGACTTTCTGGTCTGTCACTGACGCTGAGGCCCGAAAGCGTGGGT
AGCAAA
>OTU_32
TGTGCAGCGTATTTTGTTACGGACAGGAGCGGAACAGTGATAAAACATTACCCCCTAACGAGGGAAGAAACATTCAGTGA
AAAACAGTGCGGAAAAGTGCGTTGACCAGCAAGC
>OTU_33
GTAGGTGGCAAGCGTTGTCCGGAATTATTGGGCGTAAAGCGCGCGCAGGTGGTTTAATAAGTCTGATGTGAAAGCCCACG
GCTCAACCGTGGAGGGTCATTGGAAACTGTTAAACTTGAGTGCAGGAGAGAAAAGTGGAATTCCTAGTGTAGCGGTGAAA
TGCGTAGAGATTAGGAGGAACACCAGTGGCGAAGGCGGCTTTTTGGCCTGTAACTGACACTGAGGCGCGAAAGCGTGGGG
AGCAAA
>OTU_34
GTAGGTGGCAAGCGTTGTCCGGAATTATTGGGCGTAAAGCGCGCGCAGGCGGATAGGTCAGTCTGTCTTAAAAGTTCGGG
GCTTAACCCCGTGATGGGATGGAAACTGCCAATCTAGAGTATCGGAGAGGAAAGTGGAATTCCTAGTGTAGCGGTGAAAT
GCGTAGATATTAGGAAGAACACCAGTGGCGAAGGCGACTTTCTGGACGAAAACTGACGCTGAGGCGCGAAAGCCAGGGGA
GCGAACGGG
>OTU_35
GTGCCAGCCTAATCATATCGCTCTCCACGAACTTCCATTACATTAAAGCTCTTTTCAAGCTACTCAA
>OTU_36
GAAGGGGGCTAGCGTTGCTCGGAATTACTGGGCGTAAAGGGCGCGTAGGCGGATCGTTAAGTCAGAGGTGAAATCCCAGG
GCTCAACCCTGGAACTGCCTTTGATACTGGCGATCTTGAGTATGAGAGAGGTATGTGGAACTCCGAGTGTAGAGGTGAAA
TTCGTAGATATTCGGAAGAACACCAGTGGCGAAGGCGACATACTGGCTCATTACTGACGCTGAGGCGCGAAAGCGTGGGG
AGCAAA
>OTU_37
GTAGGTGGCAAGCGTTGTCCGGAATTATTGGGCGTAAAGCGCGCGCAGGCGGATCTGCCAGTCTGTCTTAAAAGTTCGGG
GCTCAACCCCGTGATGGGATGGAAACTACAGATCTAGAGTATCGGAGGGGAAAGTGGAATTCCTAGTGTAGCGGTGAAAT
GCGTAGATATTAGGAGGAACACCAGTGGCGAAGGCGACTTTCTGGACGATCACTGACGCTGAGGCGCGAAAGCCAGGGGA
GCGAACGGG
>OTU_38
GTAGGGGGCTAGCGTTATCCGGAATTACTGGGCGTAAAGGGTGCGTAGGTGGTTTCTTAAGTCAGAGGTGAAAGGCTACG
GCTCAACCGTAGTAAGCCTTTGAAACTAGGAAACTTGAGTGCAGGAGAGGAGAGTGGAATTCCTAGTGTAGCGGTGAAAT
GCGTAGATATTAGGAGGAACACCAGTTGCGAAGGCGGCTCTCTGGACTGTAACTGACACTGAGGCACGAAAGCGTGGGGA
GCAAA
>OTU_39
GTAGGGCGCAAGCGTTATCCGGAATTATTGGGCGTAAAGAGCTCGTAGGCGGTTTGTCGCGTCTGCCGTGAAAGTCCGGG
GCTCAACTCCGGATCTGCGGTGGGTACGGGCAGACTAGAGTGATGTAGGGGAGACTGGAATTCCTGGTGTAGCGGTGAAA
TGCGCAGATATCAGGAGGAACACCGATGGCGAAGGCAGGTCTCTGGGCATTAACTGACGCTGAGGAGCGAAAGCATGGGG
AGCGAA
>OTU_40
GTAGGGTGCAAGCGTTAATCGGAATTACTGGGCGTAAAGCGTGTGTAGGCGGTTCGGAAAGAAAGATGTGAAATCCCAGG
GCTCAACCTTGGAACTGCATTTTTAACTGCCGAGCTAGAGTATGTCAGAGGGGGGTAGAATTCCACGTGTAGCAGTGAAA
TGCGTAGATATGTGGAGGAATACCGATGGCGAAGGCAGCCCCCTGGGATAATACTGACGCTCAGACACGAAAGCGTGGGG
AGCAAA
>OTU_41
GTAGGTCCCGAGCGTTGTCCGGATTTATTGGGCGTAAAGGGAGCGCAGGCGGTCAGGAAAGTCTGGAGTAAAAGGCTATG
GCTCAACCATAGTGTGCTCTGGAAACTGTCTGACTTGAGTGCAGAAGGGGAGAGTGGAATTCCATGTGTAGCGGTGAAAT
GCGTAGATATATGGAGGAACACCAGTGGCGAAAGCGGCTCTCTGGTCTGTCACTGACGCTGAGGCTCGAAAGCGTGGGTA
GCGAA
>OTU_42
GAAGGGGGCTAGCGTTGCTCGGAATCACTGGGCGTAAAGGGCGCGTAGGCGGCGTTTTAAGTCGGGGGTGAAAGCCTGTG
GCTCAACCACAGAATGGCCTTCGATACTGGGACGCTTGAGTATGGTAGAGGTTGGTGGAACTGCGAGTGTAGAGGTGAAA
TTCGTAGATATTCGCAAGAACACCGGTGGCGAAGGCGGCCAACTGGACCATTACTGACGCTGAGGCGCGAAAGCGTGGGG
AGCAAA
>OTU_43
GTATGGACCGAGCGTTGTCCGGAATCATTGGGCGTAAAGGGTACGTAGGCGGCCCAGTAAGTTAGAAGTGAAATAATATA
GCTCAACTATATAAAGCTTTTAAAACTGCTAGGCTTGAGAGATGGAAGGGAAAGTGGAATTCCTAGTGTAGCGGTGAAAT
GCGCAGATATTAGGAAGAATACCGGTGGCGAAGGCGACTTTCTGGTCATCATCTGACGCTGAGGTACGAAAGCGTGGGTA
GCAAA
>OTU_44
GTAGAAGACTAGTGTTATTCATCTTTAGTAGGTTTAAAGGGTACCTAGACTGTATAATTAGTCTTAAACAGGATACGGTT
ATACTAGAGTTATATATGAGGAGGGGAGTATTTATGGAGTAGAGTTGAAATTCTTTGATACCATGAGGACTGATAACGGC
GAAAGCAACCTTTTATCTAATAACTGACGTTGAGGGACGAAGGCTCGGGTAACGAA
>OTU_45
GTATGGAGCGAGCGTTGTCCGGAATTATTGGGCGTAAAGGGTACGCAGGCGGTTTAATAAGTCGAATGTTAAAGATCGGG
GCTCAACCCCGTAAAGCATTGGAAACTGATAAACTTGAGTAGTGGAGAGGAAAGTGGAATTCCTAGTGTAGTGGTGAAAT
ACGTAGATATTAGGAGGAATACCAGTAGCGAAGGCGACTTTCTGGACACAAACTGACGCTGAGGTACGAAAGCGTGGGGA
GCAAA
>OTU_46
GAAGGGTGCAAGCGTTACTCGGAATTACTGGGCGTAAAGCGTGCGTAGGTGGTCGTTTAAGTCCGTTGTGAAAGCCCTGG
GCTCAACCTGGGAACTGCAGTGGATACTGGGCGACTAGAATGTGGTAGAGGGTAGCGGAATTCCTGGTGTAGCAGTGAAA
TGCGTAGAGATCAGGAGGAACATCCATGGCGAAGGCAGCTACCTGGACCAACATTGACACTGAGGCACGAAAGCGTGGGG
AGCAAA
>OTU_47
TGGAAAAGTGAAGTTGGATGGCAGGATGATGTAATGGGAGAAGAGTACCCAAGAAGGAGCTATTTATAGGGCAAGATGGA
CAGGGGCAAATCTGACTTATTTCTTTGCCACATCCG
>OTU_48
GGGTGACGCGGAAAAGGCCACAGCAAGTAACCGCCAAAACAGAGTCAGCCGTAACAACTCAACGTTGATGGGGTGATCGC
ATGTTAATGACAGTGATTATTACTCTGGTTGTAATCGTGGGCGTCGGCGCTTTTATGGCGATGCCGGTGATGAGCATGAA
AAATGCGGAAGGTGTGGGAGGTGAAGAACCGTGAGAGCAAGAGACATTGCACGCCGCTGAGCGGGACGATCGCGAATCGG
GAAAGCCTGGGTC
>OTU_49
GTAGGGTGCAAGCGTTGTCCGGAATTACTGGGCGTAAAGAGCTCGTAGGTGGTTTGTCACGTCGTCTGTGAAATTCCACA
GCTTAACTGTGGGCGTGCAGGCGATACGGGCTGACTTGAGTACTGTAGGGGTAACTGGAATTCCTGGTGTAGCGGTGAAA
TGCGCAGATATCAGGAGGAACACCGATGGCGAAGGCAGGTTACTGGGCAGTTACTGACGCTGAGGAGCGAAAGCATGGGT
AGCAAA
>OTU_50
GTAAGGACCGAGCGTTGTCCGGAATCATTGGGCGTAAAGGGTACGTAGGCGGCTAGAAAAGTTAGAAGTCAAAGGCTATA
GCTCAACTATAGTAAGCTTCTAAAACTATTTAGCTTGAGAGATGGAAGGGAAAGTGGAATTCCTAGTGTAGCGGTGGAAT
GCGCAGATATTAGGAGGAATACCGGTGGCGAAGGCGACTTTCTGGCCATTTTCTGACGCTGAGGTACGAAAGCGTGGGTA
GCAAA
>OTU_51
GTAGGTGGCAAGCGTTATCCGGATTTATTGGGCGTAAAGGGAACGCAGGTGGTCTTTTAAGTCTGATGTGAAAGCCTTCG
GCTTAACCGGAGTAGTGCATTGGAAACTGGGAGGCTTGAGTGCAGAAGAGGAGAGTGGAACTCCATGTGTAGCGGTGAAA
TGCGTAGATATATGGAGGAACACCGGTGGCGAAAGCGGCTCTCTGGTCTGTAACTGACGCTGAGGCTCGAAAGCGTGGGG
AGCAAA
>OTU_52
GTAGGTGGCAAGCGTTGTCCGGATTTATTGGGCGTAAAGCGAGCGCAGGCGGAAGAATAAGTCTGATGTGAAAGCCCTCG
GCTTAACCGAGGAACTGCATCGGAAACTGTTTTTCTTGAGTGCAGAAGAGGAGAGTGGAACTCCATGTGTAGCGGTGGAA
TGCGTAGATATATGGAAGAACACCAGTGGCGAAGGCGGCTCTCTGGTCTGCAACTGACGCTGAGGCTCGAAAGCATGGGT
AGCGAA
>OTU_53
GGTGCGAGCGTTGTCCGGATTTATTGGGCGTAAAGGGCTCGTAGGCGGTTGATCGCGTCGGAAGTGGAAACTTGATGCTT
AACGTTGAGCGTGCTTTCGATACGGGTTGACTTGAGGAAGGTAGGGGAGAATGGAATTCCTGGTGGAGCGGTGGAATGCG
CAGATATCAGGAGGAACACCAGTGGCGAAGGCGGTTCTCTGGACCTTTCCTGACGCTGAGGAGCGAAAGCGTGGGGAGCG
AACAGGC
>OTU_54
GTAGGTCCCGAGCGTTGTCCGGATTTATTGGGCGTAAAGCGAGCGCAGGCGGTTAGAAAAGTCTGAAGTGAAAGGCAGTG
GCTCAACCATTGTAGGCTTTGGAAACTGTTTAACTTGAGTGCAGAAGGGGAGAGTGGAATTCCATGTGTAGCGGTGAAAT
GCGTAGATATATGGAGGAACACCGGTGGCGAAAGCGGCTCTCTGGTCTGTCACTGACGCTGAGGCTCGAAAGCGTGGGGA
GCGAA
>OTU_55
GTAGGGTGCAAGCGTTGTCCGGAATTATTGGGCGTAAAGAGCTCGTAGGCGGCTTGTCGCGTCTGCTGTGAAATCCCGGG
GCTCAACCCCGGGCCTGCAGTGGGTACGGGCAAGCTAGAGTGCGGTAGGGGAGATTGGAATTCCTGGTGTAGCGGTGGAA
TGCACAGATATCAGGAGGAACACCGATGGCGAAGGCAGATCTCTGGGCCGCTACTGACGCTGAGGAGCGAAAGCATGGGG
AGCGAA
>OTU_56
GTAGGGGGCAAGCGTTATCCGGATTTACTGGGTGTAAAGGGAGCGTAGACGGAATGGCAAGTCTGATGTGAAAGGCGGGG
GCTCAACCCTTGGACTGCATTGGAAACTGCCAGTCTTGAGTACCGGAGGGGTAAGCGGAATTCCTAGTGTAGCGGTGAAA
TGCGTAGATATTAGGAGGAACACCAGTGGCGAAGGCGGCTTACTGGACGGTAACTGACGTTGAGGCTCGAAAGCGTGGGG
AGCAAA
>OTU_57
GGGTGCGAGCGTTAATCGGATTTACTGGGCGTAAAGCGTGCGTAGGCGGCTTTTTAAGTCGGATGTGAAATCCCTGAGCT
TAACTTAGGAATTGCATTCGATACTGGGAAGCTAGAGTATGGGAGAGGATGGTAGAATTCCAGGTGTAGCGGTGAAATGC
GTAGAGATCTGGAGGAATACCGATGGCGAAGGCAGCCATCTGGCCTAATACTGACGCTGAGGTACGAAAGCATGGGGAGC
AAA
>OTU_58
ATGGGTGAGAGAATACTCAAAGTCAGTGCAGTTTAGACAGCATTTAGACAGCTGCTCTAAATGTTCTTACAGATCCCAAC
CATCAGCTGC
>OTU_59
GTAGGTGGCAAGCGTTATCCGGATTTATTGGGCGTAAAGGGTGCGCAGGCGGATTGTTAAGTTCGAGGTGAAAGCGTTGG
GCTCAACCCAATATAGCCTTAAATACTGGCAATCTAGAGTGCAGAAGAGGGTAATGGAATTCCATGTGTAGCGGTAAAAT
GCGTAGATATATGGAGGAACACCAGCGGCGAAGGCGGTTACCTGGTCTGTAACTGACGCTCAGGCACGAAAGCGTGGGGA
GCAA
>OTU_60
TCACTTCATTAGTATTTCGTTTGGAAAAAATATGCGTCACTGATTTGAAATTTAAAATTATTCAAATATTTCTTACCAGC
CAGTGCGTGTGTTTGTATCTTTACCATGAATCATATTACTAATTTTGTTCAATTTCTTTCTTTCAATTTCATGCAATAGT
TTGAGA
>OTU_61
GTAGGGTGCGAGCGTTGTCCGGAATTACTGGGCGTAAAGAGCTCGTAGGTGGTTTGTCGCGTCGTCTGTGAAATTCCGGG
GCTTAACTCCGGGCGTGCAGGCGATACGGGCAGGCTTGAGTACTGTAGGGGTAACTGGAATTCCTGGTGTAGCGGTGAAA
TGCGCAGATATCAGGAGGAACACCGATGGCGAAGGCAGGTTACTGGGCAGTTACTGACGCTGAGGAGCGAAAGCATGGGT
AGCGAA
>OTU_62
CTCTTTACGGCATTTTTATTCCGCGCCCCGTTAACGTTACGGCGTTTTTACAGACAGTTTTTGCCGCTGC
>OTU_63
GGAAGGTCCGGGCGTTATCCGGATTTATTGGGTTTAAAGGGAGCGTAGGCCGGAGATTAAGCGTGTTGTGAAATGTAGAT
GCTCAACATCTGAACTGCAGCGCGAACTGGTTTCCTTGAGTACGCATAAAGTGGGCGGAATTCGTGGTGTAGCGGTGAAA
TGCTTAGATATCACGAAGAACTCCGATTGCGAAGGCAGCTCACTGGGGCGCAACTGACGCTGAAGCTCGAAAGCGCGGGT
ATCGAA
>OTU_64
TACACCGGTACGGCAAGCATTGTTCGTTGTGAATAGGCGTAAAGGGTACGTAGGTTGTTCTTTGCTACTAATGTAAGTAG
AGAACTTGAATCCAATAGGAGTTACCAGAATTTCGAGAGTAGCGCTGATATGCTTTGATACTTGAAGGACTACCAATGGC
GAAAGCAGGTAACTAGTTAGAGATTGACACTGAGGTACGAAAGCGTAGGGAGCAAACAGA
>OTU_65
AGAACCAGCAAANAGGTCAATACAAGGTTTCTCAGGCCTGTTCAACCTTGTAAAATCTCAACTCGGCCATTGAGAATTCC
TAATATTTTTAGTATTAACTATTATTTTTAAATTTTTAATCGTTAGCTCCATTACTTTATATAACTTTCATATTAACACG
TCAATAAACGTTTAAAGCAAAGTCTGTTAAATTTTTTATTTTTATGTTACAATATTTTTAAGCTTTTCTGCTACGTTGTT
GAACTGGCCTG
>OTU_66
GTAGGGCGCAAGCGTTGTCCGGAATTATTGGGCGTAAAGAGCTCGTAGGCGGTTTGTCGCGTCTGCTGTGAAAGCCCGGG
GCTTAACCCCGGGTGTGCAGTGGGTACGGGCAGACTAGAGTGCAGTAGGGGAGACTGGAATTCCTGGTGTAGCGGTGGAA
TGCGCAGATATCAGGAGGAACACCGATGGCGAAGGCAGGTCTCTGGGCTGTTACTGACGCTGAGGAGCGAAAGCATGGGG
AGCGAA
>OTU_67
GTAGGTTGCAAGCGTTGTCCGGATTTATTGGGCGTAAAGGGAACGCAGGCGGTTTTTTAAGTCTGATGTGAAAGCCTTCG
GCTTAACCGGAGATGTGCATTGGAAACTGGAAGACTTGAGTGCAGAAGAGGAGAGTGGAACTCCATGTGTAGCGGTGAAA
TGCGTAGATATATGGAAGAACACCAGTGGCGAAAGCGGCTCTCTGGTCTGTAACTGACGCTGAGGTTCGAAAGCATGGGT
AGCGAA
>OTU_68
GTAGGTGGCGAGCGTTGTCCGGATTTATTGGGCGTAAAGGGAGTGTAGGCGGTCTTTTAAGTCTGATGTGAAAGCCCACG
GCTCAACCGTGGAGGGTCATTGGAAACTGGGAGACTTGAGTGCAGAAGAGGAGAGCGGAATTCCATGTGTAGCGGTGAAA
TGCGTAGATATATGGAGGAACACCAGTGGCGAAGGCGGCTCTCTGGTCTGTAACTGACGCTGAGGCTCGAAAGCGTGGGG
AGCAAA
>OTU_69
GGAGGGGGCTAGCGTTGTTCGGAATTACTGGGCGTAAAGCGCACGTAGGCGGACCGGAAAGTCAGAGGTGAAATCCCAGG
GCTCAACCTTGGAACTGCCTTTGAAACTATCGGTCTGGAGTTCGAGAGAGGTGAGTGGAATTCCGAGTGTAGAGGTGAAA
TTCGTAGATATTCGGAGGAACACCAGTGGCGAAGGCGGCTCACTGGCTCGATACTGACGCTGAGGTGCGAAAGCGTGGGG
AGCAAA
>OTU_70
GGGTGCAAGCGTTGTTCGGAATCATTGGGCGTAAAGCGCACGTAGGCGGCTTTGCAAGTCAGGTGTGAAAGCCTGGGGCT
CAACCCCAGAAGTGCACTTGAAACTGCAGAGCTTGAGTCTTGGAGAGGGCAGTGGAATTCCGAGTGTAGAGGTGAAATTC
GTAGATATTCGGAGGAACACCAGTGGCGAAGGCGACTGCCTGGACAAAGACTGACGCTGAGGTGCGAAAGCGTGGGGAGC
AAA
>OTU_71
GGAGGATCCGAGCGTTATCCGGATTTATTGGGTTTAAAGGGTGCGTAGGCGGCCTTATAAGTCAGGGGTGAAATACGGCA
GCTCAACTGTCGCAGTGCCTTTGATACTGTAGGGCTTGAATCTATTTGAAGTGGGCGGAATAAGACAAGTAGCGGTGAAA
TGCATAGATATGTCTTAGAACTCCGATTGCGAAGGCAGCTCACTAAGTTAGTATTGACGCTGATGCACGAAAGCGTGGGG
ATCGAA
>OTU_72
GTAGGTGGCAAGCGTTGTCCGGAATTATTGGGCGTAAAGCGCGCGCAGGCGGTCCTTTAAGTCTGATGTGAAAGCCCTCG
GCTCAACCGAGGAGGGTCATTGGAAACTGGAGGACTTGAGTGCAGAAGAGGAAAGTGGAATTCCAAGTGTAGCGGTGAAA
TGCGTAGAGATTTGGAGGAACACCAGTGGCGAAGGCGACTTTCTGGTCTGTAACTGACGCTGAGGCGCGAAAGCGTGGGG
AGCAAA
>OTU_73
GTAGGGTGCGAGCGTTAATCGGAATTACTGGGCGTAAAGCGAGCGCAGACGGTTACTTAAGCAGGATGTGAAATCCCCGG
GCTCAACCTGGGAACTGCGTTCTGAACTGGGTGACTAGAGTGTGTCAGAGGGAGGTAGAATTCCACGTGTAGCAGTGAAA
TGCGTAGAGATGTGGAGGAATACCGATGGCGAAGGCAGCCTCCTGGGATAACACTGACGTTCATGCTCGAAAGCGTGGGT
AGCAAA
>OTU_74
GTAGGGGGCAAGCGTTGTCCGGATTTATTGGGCGTAAAGAGCGTGTAGGCGGTTAGGTAGGTCCGTTGTGAAAACTCGAG
GCTCAACCTCGAGACGCCGATGGAAACCCCCTAACTAGAGTCCGGAAGAGGAGAGTGGAATTCCTGGTGTAGCGGTGAAA
TGCGCAGATATCAGGAAGAACACCCGTGGCTAAGGCGGCTCTCTAGTACGGTACTGACGCTGAGACGCGAAAGCGTGGGG
AGCGAA
>OTU_75
AGGGGTTTTTGGTATTTAATTTCGGATGCGCAGAAAAACAAACAGCCGTACTAGTTTGGGATGC
>OTU_76
GTAGGGTGCGAGCGTTGTCCGGAATTATTGGGCGTAAAGAGCTCGTAGGCGGTTTGTTGCGTCGGCTGTGAAAACCTACA
GCTTAACTGTGGGCCTGCAGTCGATACGGGCAGACTTGAGTTCGGCAGGGGAGACTGGAATTCCTGGTGTAGCGGTGAAA
TGCGCAGATATCAGGAGGAACACCAGTGGCGAAGGCGGCTCACTGGCCCGGTACTGACGCTCATGTGCGAAAGCGTGGGG
AGCAAA
>OTU_77
TGGAGCAGTAACGTATCTCATGGTGTTGAAAATAGGGGCAAGAAGGGGAGCGAAGGAAAGGGGAAAGAA
>OTU_78
GTAGGCAGCAAGCGTTGTTCGGAGTTACTGGGCGTAAAGGGTGTGTAGGCGGTTGGATAAGTGTGGTGTGAAATCTCCCG
GCTTAACTGGGAGGGTGCGCTACAAACTGTCTGACTAGAGTGTGGGATGGGTAAGTGGAATTCCTGGTGTAGCGGTGAAA
TGCGTAGATATCAGGAGGAACACCGGTGGTGTAGACGGCTTACTGGACCATAACTGACGCTGAGACACGAAAGCGTGGGT
AGCAAA
>OTU_79
GACAGAGGATGCAAGCGTTATCCGGAATGATTGGGCGTAAAGCGTCTGTAGGTGGCTTTTCAAGTCCGCCGTCAAATCCC
AGGGCTCAACCCTGGACAGGCGGTGGAAACTACCAAGCTGGAGTACGGTAGGGGCAGAGGGAATTTCCGGTGGAGCGGTG
AAATGCGTTGAGATCGGAAAGAACACCAACGGCGAAAGCACTCTGCTGGGCCGACACTGACACTGAGAGACGAAAGCTAG
GGGAGCAAATGGG
>OTU_80
TAGGTCGCAAGCGTTATCCGGAATTATTGGGCGTAAAGCGTTCGTAGGCTGTTTGTTAAGTCTGGAGTTAAATCCCGGGG
CTCAACCCCGGCTCGCTTTGGATACTAGCAAACTAGAGTTAGATAGAGGTAAGCGGAATTCCATGTGAAGCGGTGAAATG
CGTAGATATATGGAAGAACACCAAAGGCGAAGGCAGCTTACTGGGTCTATACTGACGCTGAGGGACGAAAGCGTGGGGAG
CAAA
>OTU_81
GTAGGGGGCAAGCGTTATCCGGATTTACTGGGTGTAAAGGGAGCGTAGACGGCGATGCAAGCCAGATGTGAAAGCCCGGG
GCTCAACCCCGGGACTGCATTTGGAACTGCGTGGCTGGAGTGTCGGAGAGGCAGGCGGAATTCCTAGTGTAGCGGTGAAA
TGCGTAGATATTAGGAGGAACACCAGTGGCGAAGGCGGCCTGCTGGACGATGACTGACGTTGAGGCTCGAAAGCGTGGGG
AGCAAA
>OTU_82
GGAAGGTCCGGGCGTTATCCGGATTTATTGGGTTTAAAGGGAGCGCAGGCGGCCTTTTAAGCCAGCTGTGAAATACGGCG
GCCCAACCGTCGGATTGCAGTTGGAACTGGGAGGCTTGAGTGCGGACAGGGATGCCGGAACTCACGGTGTAGCGGTGAAA
TGCTCAGATATCGTGAAGAACTCCGATCGCGAAGGCAGGCATCCGGGCCGCAACTGACGCTGAGGCTCGAAAGTGCGGGT
ATCAAA
>OTU_83
GGAGGGAGCTAGCGTTGTTCGGAATTACTGGGCGTAAAGCGCGCGTAGGCGGCTACTCAAGTCAGAGGTGAAAGCCCGGG
GCTCAACCCCGGAACTGCCTTTGAAACTAGGTGGCTAGAATCTTGGAGAGGTCAGTGGAATTCCGAGTGTAGAGGTGAAA
TTCGTAGATATTCGGAAGAACACCAGTGGCGAAGGCGACTGACTGGACAAGTATTGACGCTGAGGTGCGAAAGCGTGGGG
AGCAAA
>OTU_84
GGAGGATGCGAGCGTTATCCGGATTTATTGGGTTTAAAGGGTGCGCAGGCGGCGCGCCAAGCCAGCGGTCAAAGTTCCGG
GCTCAACCCGGTGTCGCCGTTGAAACTGTTGTGCTCGAGTGCGTGCGAGGAAGGCGGAATGCGTTGTGTAGCGGTGAAAT
GCATAGATATGACGCAGAACTCCGATTGCGAAGGCAGCTTTCCAGCGCGCTACTGACGCTGAGGCACGAAAGCGTGGGGA
TCGAA
>OTU_85
GTAGGGTGCGAGCGTTGTCCGGAATTATTGGGCGTAAAGAGCTTGTAGGCGGTTTGTCGCGTCTGCTGTGAAAGACCGGG
GCTTAACTCCGGTTCTGCAGTGGGTACGGGCAGACTAGAGTGTGGTAGGGGAGACTGGAATTCCTGGTGTAGCGGTGAAA
TGCGCAGATATCAGGAGGAACACCGATGGCGAAGGCAGGTCTCTGGGCCATTACTGACGCTGAGAAGCGAAAGCATGGGG
AGCGAA
>OTU_86
GGAGGGTGCAAGCGTTATCCGGATTCACTGGGTTTAAAGGGTGCGTAGGTGGGTTGGTAAGTCAGTGGTGAAATCTCCAG
GCTTAACTTGGAAACTGCCATTGATACTATCAATCTTGAATACCGTGGAGATGAGCGGAATATGTCATGTAGCGGTGAAA
TGCTTAGATATGACATAGAACACCAATTGCGAAGGCAGCTCGTTACACGAATATTGACACTGATGCACGAAAGCGTGGGG
ATCAAA
>OTU_87
CGGACTTGTCTGGATATTAGCCTTTCCTCCGTCTTTATAAGCTCTTGTTCAGCAAGTCTTCGTCCCCAGTTTGCAATATG
AATGTCTTGCTGATAAAGCTTTCTTAAATTGTCTATTTTTAGCTCATATAGTTCACAGGCTTCAAGAAGTTCAATGTTCT
CATAACCTGGTTTATTTTCAACGTAACTTCGCA
>OTU_88
GTAGGGGGCAAGCGTTATCCGGATTTACTGGGTGTAAAGGGAGCGTAGGCGGCGGAGCAAGTCAGAAGTGAAAGCCCGGG
GCTCAACCCCGGGACGGCTTTTGAAACTGCCCTGCTTGATTTCAGGAGAGGTAAGCGGAATTCCTAGTGTAGCGGTGAAA
TGCGTAGATATTAGGAGGAACACCAGTGGCGAAGGCGGCTTACTGGACTGACAATGACGCTGAGGCTCGAAAGCGTGGGG
AGCAAA
>OTU_89
CATACGGAGGATCCAAGCGTTATCCGGAATTACTGGGCGTAAAGAGTTGCGTAGGTGGCATGGAAAGCGAGCAGTGAAAG
CACCCCGCTCAACGGGGTAAACATTGTTTGAACTACCAAGCTAGAGTGAGAGAGGTAGATGGAATTCCTAGTGTAGGGGT
AATATCCGTTGATATTAGGAGGAACACCGATGGCGTAAGCAGTCTACTGGCTCATTTCTGACACTCAGGCACGAAAGCAT
GGGGAGCAAA
>OTU_90
GTAAGGTCCGAGCGTTGTCCGGAATCATTGGGCGTAAAGGGTACGTAGGCGGGCAAGCAAGTTAGAAGTGAAATCCTATA
GCTCAACTATAGTAAGCTTTTAAAACTGCTCATCTTGAGGTATGGAAGGGAAAGTGGAATTCCTAGTGTAGCGGTGAAAT
GCGCAGATATTAGGAGGAATACCGGTGGCGAAGGCGACTTTCTGGCCATAACCTGACGCTGAGGTACGAAAGCGTGGGTA
GCAAA
>OTU_91
GTAGGGGGCTAGCGTTATCCGGATTTACTGGGCGTAAAGGGTGCGTAGGTGGTCTTTCAAGTCGGTGGTTAAAGGCTACG
GCTCAACCGTAGTTAGCCTCCGAAACTGGAAGACTTGAGTGCAGGAGAGGAAAGTGGAATTCCCAGTGTAGCGGTGAAAT
GCGTAGATATTGGGAGGAACACCAGTAGCGAAGGCGGCTTTCTGGACTGCAACTGACACTGAGGCACGAAAGCGTGGGTA
GCAAA
>OTU_92
GTAGGGTGCGAGCGTTGTCCGGAATTATTGGGCGTAAAGAGCTTGTAGGCGGTTTGTCGCGTCTGCTGTGAAAATCCGGG
GCTCAACCCCGGACTTGCAGTGGGTACGGGCAGACTAGAGTGTGGTAGGGGAGACTGGAATTCCTGGTGTAGCGGTGAAA
TGCGCAGATATCAGGAGGAACACCGATGGCGAAGGCAGGTCTCTGGGCCACTACTGACGCTGAGAAGCGAAAGCATGGGG
AGCGAA
>OTU_93
GTAGGTGGCAAGCGTTGTCCGGATTTATTGGGTTTAAAGGGTGCGTAGGTGGTTTATTAAGTCAGTGGTGAAAGCTGATT
GCTCAACAATCAAATTGCCATTGATACTGATAGACTTGAGAGAAGTGGAGGCTGGTGGAATGGATGGTGTAGCGGTGAAA
TGCATAGATATCATCCAGAACGTCAATTGCGAAGGCAGCTGGCTGTACTTTTTCTGACACTGAGGCACGAAAGTGTGGGG
ATCAAA
>OTU_94
GGTCCCAAGCGTTGTTCGGATTCACTGGGCGTAAAGGGTGCGTAGGTGGCTAGGTAAGTTTGATGTGAAATCTCCGGGCT
TAACCCGGAAAGTGCATTGAATACTATCTAGCTTGAGGGTTGGAGGGGGGACTGGAATTCTCGGTGTAGCAGTGAAATGC
GTAGATATCGAGAGGAACACCAGTGGCGAAGGCGAGTCCCTGGACAACTCCTGACACTGAGGCACGAAAGCTAGGGGAGC
AAA
>OTU_95
GTAGGGTGCGAGCGTTGTCCGGATTTACTGGGCGTAAAGAGCTCGTAGGTGGCTTGTCGCGTCGTCTGTGAAAGTCTGGG
GCTTAACTCCGGGTGTGCAGGCGATACGGGCTGGCTTGAGTGCTGTAGGGGAGACTGGAATTCCTGGTGTAGCGGTGGAA
TGCGCAGATATCAGGAGGAACACCGATGGCGAAGGCAGGTCTCTGGGCAGTCACTGACGCTGAGGAGCGAGAGCATGGGT
AGCGAA
>OTU_96
GTAGGGTGCAAGCGTTAATCGGAATTACTGGGCGTAAAGCGTGCGCAGGCGGTTATGTAAGTCAGATGTGAAATCCCCGG
GCTCAACCTGGGAATGGCATTTGAGACTGCAAAGCTAGAGTGTGTCAGAGGGGGGTAGAATTCCATGTGTAGCAGTGAAA
TGCGTAGAGATGTGGAGGAACACCGATGGCGAAGGCAGCCCCCTGGGATAACACTGACGCTCATGCACGAAAGCGTGGGG
AGCAAA
>OTU_97
GTAGGGCGCGAGCGTTGTCCGGAATTATTGGGCGTAAAGAGCTTGTAGGCGGTTGGTCGCGTCTGCTGTGAAAGGCTGGG
GCTTAACCCTGGTTTTGCAGTGGGTACGGGCTAACTAGAGTGCAGTAGGGGAGACTGGAATTCCTGGTGTAGCGGTGGAA
TGCGCAGATATCAGGAGGAACACCGATGGCGAAGGCAGGTCTCTGGGCTGTAACTGACGCTGAGAAGCGAAAGCATGGGG
AGCGAA
>OTU_98
GGGTGCAAGCGTTAATCGGATTTACTGGGCGTAAAGCGTGTGTAGGTGGTTTGACAAGTTGGTTGTGAAATCCCCGGGCT
CAACCTGGGAACTGCTTCCAAGACTGTCAGACTAGAGTACGGTAGAGGGCGGTGGAATTTCCGGTGTAGCGGTGAAATGC
GTAGATATCGGAAGGAACACCAATGGCGAAGGCAGCCGCCTGGGCCTGTACTGACACTGAGACACGAAAGCGTGGGGATC
AAA
>OTU_99
GAGAGGTCCAAACGTTATTCGGAATCACTGGGCTTACAGAGTTCGTAGGCGGTACGGAAAGTGGGGTGTGAAAGCCCTCG
GCTCAACCGAGGAACTGCGCTCCAAACTACCGTGCTAGAGGAAGATAGAGGTGAGCAGAACTGATGGTGGAGCGGTGAAA
TGCGTTGATATCATCAGGAATACCGGAGGCGAAGGCGGCTCACTGGGTCTTTTCTGACGCTGAGGAACGAAAGCTAGGGG
AGCAAACGGG
>OTU_100
GAAGGGTGCAAGCGTTAATCGGAATTACTGGGCGTAAAGCGTGCGTAGGTGGTTTCTTAAGTCTGCTGTGAAAGCCCTGG
GCTCAACCTGGGAATGGCGGTGGATACTGAGGAGCTAGAGTGCGGTAGAGGAGGGTGGAATTCCCGGTGTAGCGGTGAAA
TGCGTAGAGATCGGGAGGAACATCAGTGGCGAAGGCGGCCCTCTGGACCAGCACTGACGCTGAGGCACGAAAGCGTGGGG
AGCAAA
>OTU_101
GTAAGAGACTAGTGTTATTCATCTTAATTAGGTTTAAAGGGTACCCAGACGGTCTATATAGCTTATAAAATGTTAGTATA
AGACTAGAGTTTTATGTAAGAGGGCAGTACTTGAGGAGGAGAGATGAAATTTCGTGATACCAAAGGGACTCTGTAAAGGC
GAAGGCAGCCCTCTATGTAAAAACTGACGTTGAAGGACGAAGGCACAGAGAACAAA
>OTU_102
GGGTGCAAGCGTTAATCGGAATTACTGGGCGTAAAGCGCACGTAGGCGGTTTTTTAAGTCAGATGTGAAAGCCCCGGGCT
CAACCTGGGAATTGCATTTGAAACTGGGGAACTAGAGTGTGTGAGAGGGGGGTAGAATTCCAAGTGTAGCGGTGAAATGC
GTAGAGATTTGGAGGAATACCAGTGGCGAAGGCGGCCCCCTGGCACAACACTGACGCTCAGGTGCGAAAGCGTGGGGAGC
AAA
>OTU_103
GGAGGGTGCAAGCGTTATCCGGAATCATTGGGTTTAAAGGGTCCGCAGGCGGGAGAATAAGTCAGTGGTGAAATCTCACA
GCTCAACTGTGAAACTGCCATTGATACTGTTCTTCTTGAATTCGATCGAAGTGGGCGGAATGTGACATGTAGCGGTGAAA
TGCTTAGATATGTCACAGAACACCGATAGCGAAGGCAGCTCACTAGGTCTGGATTGACGCTCAGGGACGAAAGCGTGGGG
AGCAAA
>OTU_104
GTTGGCCCGGTATTGCAGTACCGCCGGGATCGGCCCACATTGGCGATGCGTCAACCAAGACGCTGCTTCAGAGAGAAAAT
CGGACCCAACAAACCAAGTG
>OTU_105
GTAGGGGGCAAGCGTTGTCCGGAATCATTGGGCGTAAAGCGCGTGTAGGCGGCTGAGTAAGTCTGCTCTGAAAGCCCGGG
GCTCAACCCCGGGAGGCGGGTGGATACTGCTCAGCTCGAGTCCGGAAGAGGAGTGTGGAATTCCTGGTGTAGCGGTGAAA
TGCGCAGATATCAGGAGGAACACCAATGGCGAAGTCAGCACTCTGGGACGGTACTGACGCTGAGACGCGAAAGCGTGGGG
AGCAAA
>OTU_106
GAAGGGGGCTAGCGTTGTTCGGAATTACTGGGCGTAAAGCGCACGTAGGCGGATCGATCAGTCAGGGGTGAAATCCCAGG
GCTCAACCCTGGAACTGCCTTTGATACTGTCGATCTGGAGTATGGAAGAGGTGAGTGGAATTCCGAGTGTAGAGGTGAAA
TTCGTAGATATTCGGAGGAACACCAGTGGCGAAGGCGGCTCACTGGTCCATTACTGACGCTGAGGTGCGAAAGCGTGGGG
AGCAAA
>OTU_107
GGAGGGTGCGAGCGTTAATCGGAATAACTGGGCGTAAAGGGCACGCAGGCGGTGACTTAAGTGAGGTGTGAAAGCCCCGG
GCTTAACCTGGGAATTGCATTTCATACTGGGTCGCTAGAGTACTTTAGGGAGGGGTAGAATTCCACGTGTAGCGGTGAAA
TGCGTAGAGATGTGGAGGAATACCGAAGGCGAAGGCAGCCCCTTGGGAATGTACTGACGCTCATGTGCGAAAGCGTGGGG
AGCAAA
>OTU_108
AAATACAAGCGTTATTCACTTTATTTGGCGTAAAGCgttttaaggttttatattaattttattttaaaatatttaattta
aatttaaataaaaaataaataataatattataaaaGTATTAAGAATTTTTTGAGAAGTAGTGAAATGCAATGATACAAAA
AAGAATACCAAAGGCGAAGGCATAATACTATATAATAACTGACACTTATAAACGAAAGCTAAGGTAGCAA
>OTU_109
GTGCCAGCTACTGCGGTTATACAAATGATGCAaataaaaatttttagtattagttaaattttattttatttaatttattt
ataaatttattaggtgaaatttttaaatttatttataattaattgaaaattaatttaagctataaaaattttattataaA
C
>OTU_110
GTAGGTCCCGAGCGTTGTCCGGATTTATTGGGCGTAAAGCGAGCGCAGGTGGTTTATTAAGTCTGGTGTAAAAGGCAGTG
GCTCAACCATTGTATGCATTGGAAACTGGTAGACTTGAGTGCAGGAGAGGAGAGTGGAATTCCATGTGTAGCGGTGAAAT
GCGTAGATATATGGAGGAACACCGGTGGCGAAAGCGGCTCTCTGGCCTGTAACTGACACTGAGGCTCGAAAGCGTGGGGA
GCAAA
>OTU_111
GGAAGGTCCAGGCGTTATCCGGATTTATTGGGTTTAAAGGGAGCGTAGGCTGGAGATTAAGTGTGTTGTGAAATGTAGAC
GCTCAACGTCTGAATTGCAGCGCATACTGGTTTCCTTGAGTACGCACAACGTTGGCGGAATTCGTCGTGTAGCGGTGAAA
TGCTTAGATATGACGAAGAACTCCGATTGCGAAGGCAGCTGACGGGAGCGCAACTGACGCTTAAGCTCGAAGGTGCGGGT
ATCAAA
>OTU_112
AAGAACCATCGATTTTGGGACATTGTCAAGGAGAATCTTTCGCCGAGAGTTCAATTTGCAGGCTTTTATATCCTTGTTGT
CGGATAGAGAGATAAAGCTTTAATCGTAAACTTATCTCATTTATTTTCTTGATGATATCCTTTGCTTCTGAACTTCTGTC
CTTCTTATTATAATTAGGGCGTTGTCTCATCGTTACAGTCCTACAATTCACAGTAAGGACTTTTCGATGGGTGCGTTCAC
CAAACACA
>OTU_113
GTAGGTGGCAAGCGTTGTCCGGATTTATTGGGCGTAAAGCGAGCGCAGGCGGTTTCTTAAGTCTGATGTGAAAGCCCCCG
GCTCAACCGGGGAGGGTCATTGGAAACTGGGAGACTTGAGTGCAGAAGAGGAGAGTGGAATTCCATGTGTAGCGGTGAAA
TGCGTAGATATATGGAGGAACACCAGTGGCGAAGGCGGCTCTCTGGTCTGTAACTGACGCTGAGGCTCGAAAGCGTGGGG
AGCAAA
>OTU_114
GTAGGGACCAAGCGTTGTCCGGAATCATTGGGCGTAAAGAGCGTGTAGGCGGCTTGTTAAGTCTTGTGTGAAATCTCGGG
GCTCAACCCCGAGCGGTCATGAGAAACTGGCAGGCTAGAGTGCGGGAGAGGAGAGTGGAATTCCTGGTGTAGCGGTGAAA
TGCGCAGATATCAGGAAGAACACCCGTGGCGAAGGCGGCTCTCTGGAACGCAACTGACGCTGAGACGCGAAAGCGTGGGG
AGCAAA
>OTU_115
GTAGGGTGCGAGCGTTAATCGGAATTACTGGGCGTAAAGGGTGTGCAGGCGGCTGAGTAAGACAGATGTGAAATCCCCGG
GCTTAACCTGGGAACCGCATATGTGACTGCTTGGCTAGAGTGCGTCAGAGGGAGGTGGAATTCCACGTGTAGCAGTGAAA
TGCGTAGATATGTGGAAGAACACCGATGGCGAAGGCAGCCTCCTGGGACGCAACTGACGCTCATACACGAAAGCGTGGGG
AGCAAA
>OTU_116
GTAGGGTACGAGCGTTGTCCGGAATTATTGGGCGTAAAGAGCTCGTAGGTGGTTGGTCACGTCTGCTGTGGAAACGCAAC
GCTTAACGTTGCGCGTGCAGTGGGTACGGGCTGACTAGAGTGCAGTAGGGGAGTCTGGAATTCCTGGTGTAGCGGTGAAA
TGCGCAGATATCAGGAGGAACACCGGTGGCGAAGGCGGGACTCTGGGCTGTAACTGACACTGAGGAGCGAAAGCATGGGG
AGCGAA
>OTU_117
GGAAGGTTCGGGCGTTATCCGGATTTATTGGGTTTAAAGGGAGCGTAGGCCGTTTGGTAAGCGTGTTGTGAAATGTAGGA
GCTCAACTTCTAGATTGCAGCGCGAACTGTCAGACTTGAGTGCGCACAACGTAGGCGGAATTCATGGTGTAGCGGTGAAA
TGCTTAGATATCATGAAGAACTCCGATTGCGAAGGCAGCTTACGGGAGCGCAACTGACGCTGAAGCTCGAAGGTGCGGGT
ATCGAA
>OTU_118
GGAGGGTGCAAGCGTTAATCGGAATTACTGGGCGTAAAGCGCACGCAGGCGGTTTGTTAAGTCGGATGTGAAATCCCCGG
GCTCAACCTGGGAACTGCATTCGAAACTGGCAAGCTTGAGTCTTGTAGAGGGGGGTAGAATTCCAGGTGTAGCGGTGAAA
TGCGTAGAGATCTGGAGGAATACCGGTGGCGAAGGCGGCCCCCTGGACAAAGACTGACGCTGATGGACGAAAGCGTGGGG
AGCGAA
>OTU_119
GGAGGGTGCAAGCGTTATCCGGATTCACTGGGTTTAAAGGGTGCGTAGGTGGGAATGTAAGTCAGTGGTGAAATCTCCGT
GCTTAACACGGAAACTGCCATTGATACTATGTTTCTTGAATTATCTGGAGGTCAGCGGAATATGTCATGTAGCGGTGAAA
TGCTTAGATATGACATAGAACACCAATTGCGAAGGCAGCTGGCTACAGGTGGATTGACACTGAGGCACGAAAGCGTGGGG
ATCAAA
>OTU_120
GTAGGGGGCGAGCGTTGTCCGGAATTACTGGGCGTAAAGGGTTCGCAGGCGGCATGGCAAGTCCGATGTAAAAGGCGAAG
GCTCAACCTTCGTAAGCATCGGAAACTGTCAAGCTTGAGTGAAGGAGAGGCAAGTGGAATTCCTAGTGTAGCGGTGGAAT
GCGTAGATATTAGGAGGAATACCGGTGGCGAAGGCGACTTGCTGGACTTCAACTGACGCTGAGGAACGAAAGCGTGGGTA
GCAAA
>OTU_121
GTAGGTGGCAAGCGTTATCCGGAATTATTGGGCGTAAAGCGCGCGTAGGCGGTAAAATAAGTCTGATGTGAAAGCCCCCG
GCTCAACCGGGGAGGGTCATTGGAAACTGTTTTACTTGAGTACAGAAGAGGAGAGTGGAATTCCATGTGTAGCGGTGAAA
TGCGCAGAGATATGGAGGAACACCAGTGGCGAAGGCGGCTCTCTGGTCTGTAACTGACGCTGAGGTGCGAAAGCGTGGGG
ATCAAA
>OTU_122
GTAGGTGGCAAGCGTTATCCGGAATTATTGGGCGTAAAGCGCGCGTAGGCGGCGAGATTAGTCTGATGTGAAAGCCCCCG
GCTCAACCGGGGAAGGTCATTGGAAACTGTTTCGCTTGAGTGCAGAAGAGGAGAGTGGAATTCCATGTGTAGCGGTGAAA
TGCGCAGAGATATGGAGGAACACCAGTGGCGAAGGCGGCTCTCTGGTCTGCAACTGACGCTGATGTGCGAAAGCGTGGGG
ATCAAA
>OTU_123
GTAGGGTGCAAGCGTTGTCCGGAATTATTGGGCGTAAAGAGCTCGTAGGCGGCTTGTCGCGTCGACTGTGAAATCTCGGG
GCTTAACTTCGGGCGTGCAGTCGATACGGGCTGGCTTGAGTGCGGTAGGGGAGACTGGAATTCCTGGTGTAGCGGTGAAA
TGCGCAGATATCAGGAGGAACACCGGTGGCGAAGGCGGGTCTCTGGGCCGTAACTGACGCTGAGGAGCGAAAGCGTGGGG
AGCGAA
>OTU_124
GTAGGGTGCAAGCGTTAATCGGAATTACTGGGCGTAAAGCGTGCGCAGGCGGTTCTGTAAGATAGATGTGAAATCCCCGG
GCTCAACCTGGGAATTGCATATATGACTGCAGGACTTGAGTTTGTCAGAGGAGGGTGGAATTCCACGTGTAGCAGTGAAA
TGCGTAGATATGTGGAAGAACACCGATGGCGAAGGCAGCCCTCTGGGACATGACTGACGCTCATGCACGAAAGCGTGGGG
AGCAAA
>OTU_125
GTACAATTAACAATTGACTCTCGAACGTTACGTATCGCATGCATTTTACACGATGTGATGGGTTTTAGTGATCAGTTCCG
GAGCATTATCCGCCGTGTTTGGTGATCTCCGTGACGAAGAAAGCTTTGTGAAGTCGTTTTTTCCCGGTAGGAAGCAGCCG
TCTGTC
>OTU_126
GAAGGGGGCTAGCGTTGCTCGGAATCACTGGGCGTAAAGGGTGCGTAGGCGGGTTTTTAAGTCAGAGGTGAAATCCTGGA
GCTCAACTCCAGAACTGCCTTTGATACTGGGAATCTTGAGTATGGAAGAGGTGAGTGGAACTGCGAGTGTAGAGGTGAAA
TTCGTAGATATTCGCAAGAACACCAGTGGCGAAGGCGGCTCACTGGTCCATAACTGACGCTGAGGCACGAAAGCGTGGGG
AGCAAA
>OTU_127
GGAGGGGGCTAGCGTTGTTCGGAATTACTGGGCGTAAAGCGCACGTAGGCGGACTGGAAAGTTGGGGGTGAAATCCCGGG
GCTCAACCTCGGAACTGCCTTCAAAACTATCAGTCTGGAGTTCGAGAGAGGTGAGTGGAATTCCGAGTGTAGAGGTGAAA
TTCGTAGATATTCGGAGGAACACCAGTGGCGAAGGCGGCTCACTGGCTCGATACTGACGCTGAGGTGCGAAAGCGTGGGG
AGCAAA
>OTU_128
GGAGGGTGCAAGCGTTAATCGGAATTACTGGGCGTAAAGCGCACGCAGGCGGTTTGTTAAGTCAGATGTGAAATCCCCGG
GCTCAACCTGGGAACTGCATTTGNAACTGGCAAGCTAGAGTCTCGTAGAGGGGGGTAGAATTCCAGNTGTAGCGGTGAAA
TGCGTAGAGATCTGGAGGNATACCGGTGGCGAAGGCGGCCCCCTGGACGAAGACTGACGCTGATGGACGAAAGCGTGGGG
AGCGAA
>OTU_129
GGTCTCAAGCGTTGTTCGGATTCATTGGGCGTAAAGGGTGCGTAGGCGGCGCGGTAAGTCGGGTGTGAAATCTCGGAGCT
TAACTCCGAAACTGCATTCGATACTGCCGTGCTTGAGGACTGGAGAGGAGACTGGAATTTACGGTGTAGCGGTGAAATGC
GTAGATATCGTAAGGAAGACCAGTGGCGAAGGCGGGTCTCTGGACAGTTCCTGACGCTGAGGCACGAAGGTCAGGGGAGC
AAACGGG
>OTU_130
GTATGTCGCGAGCGTTATCCGGAATTATTGGGCATAAAGGGCATCTAGGCGGCCGGATAAGTCTGGGGTGAAAACTTGCG
GCTCAACCGCAAGCCTGCCCTGGAAACTATGCGGCTAGAGTACTGGAGAGGTGGACGGAACTGCACGAGTAGAGGTGAAA
TTCGTAGATATGTGCAGGAATGCCGATGATGAAGATAGTTCACTGGACGGTAACTGACGCTGAAGTGCGAAAGCTAGGGG
AGCAAA
>OTU_131
GTAGGGTGCGAGCGTTAATCGGAATTACTGGGCGTAAAGCGTGCGCAGGCGGTTTTGTAAGCCAGATGTGAAATCCCCGG
TCTTAACCTGGGAATGGCATTTGGGACTGCAAGGCTTGAGTGCGGCAGAGGAGACTGGAATTCCTGGTGTAGCAGTGAAA
TGCGTAGATATCAGGAGGAATACCGATGGCGAAGGCAGGTCTCTGGGCTGACACTGACGCTCATGCACGAAAGCGTGGGG
AGCAAA
>OTU_132
GGAGGGGGCTAGCGTTGTTCGGAATTACTGGGCGTAAAGCGCACGTAGGCGGTTTTGTAAGTTAGAGGTGAAAGCCTGGG
GCTCAACTCCAGAATAGCCTTTAAGACTGCATCACTTGAACACGGGAGAGGTGAGTGGAATTCCGAGTGTAGAGGTGAAA
TTCGTAGATATTCGGAAGAACACCAGTGGCGAAGGCGGCTCACTGGACCGTTGTTGACGCTGAGGTGCGAAAGCGTGGGG
AGCAAA
>OTU_133
GAAGGGGGCTAGCGTTGCTCGGAATGACTGGGCGTAAAGGGCGCGTAGGCGGCTTGTAGAGTCGGATGTGAAATTCCTGG
GCTTAACCTGGGGGCTGCATTCGATACCTATGGGCTTGAGTGCGGAAGAGGGTCGTGGAATTCCCAGTGTAGAGGTGAAA
TTCGTAGATATTGGGAAGAACACCGGTGGCGAAGGCGGCGACCTGGTCCGTGACTGACGCTGAGGCGCGAAAGCGTGGGG
AGCAAA
>OTU_134
GGAGGGGGTTAGCGTTGTTCGGAATGACTGGGCGTAAAGCGCGCGTAGGCGGGCTGGAAAGTTGGGGGTGAAATCCCGGG
GCTCAACCCCGGAATGGCCTTCAAGACTCCCAGCCTAGAGTTCGAGAGAGGTGAGTGGAATTCCGAGTGTAGAGGTGAAA
TTCGTAGATATTCGGAGGAACACCAGTGGCGAAGGCGGCTCACTGGCTCGACACTGACGCTGAGGTGCGAAAGCGTGGGG
AGCAAA
>OTU_135
GTATGTCACAAGCGTTATCCGGATTTATTGGGCGTAAAGCGCGTCTAGGTGGTTATGTAAGTCTGATGTGAAAATGCAGG
GCTCAACTCTGTATTGCGTTGGAAACTGCATGACTAGAGTACTGGAGAGGTAAGCGGAACTACAAGTGTAGAGGTGAAAT
TCGTAGATATTTGTAGGAATGCCGATGGGGAAGCCAGCTTACTGGACAGATACTGACGCTAAAGCGCGAAAGCGTGGGTA
GCAAA
>OTU_136
ACGCTATAATCGCCCCATCTTTTCTTATTACGGGTACGCATCAATGATCCGCAGCATGACCGCCTACGCCCGGCGTGAAA
TCAAGGGTGAATGGGGCAGCGCAGCCTGGGAGCTGCGTTCCGTTAACCAGCGCTAC
>OTU_137
GTAGGGCGCAAGCGTTATCCGGAATTATTGGGCGTAAAGAGCTTGTAGGCGGTTCGTCGCGTCTGGTGTGAAAGCCCATC
GCTTAACGGTGGGTCTGCGCCGGGTACGGGCGGGCTAGAGTGCAGTAGGGGAGACTGGAATTCCCGGTGTAACGGTGGAA
TGTGTAGATATCGGGAAGAACACCAATGGCGAAGGCAGGTCTCTGGGCTGTTACTGACGCTGAGAAGCGAAAGCGTGGGG
AGCGAA
>OTU_138
GGAGGGAGCTAGCGTTGTTCGGAATTACTGGGCGTAAAGCGCACGTAGGCGGCGATTTAAGTCAGAGGTGAAAGCCCGGG
GCTCAACCCCGGAACTGCCTTTGAGACTGGATTGCTAGAATCTTGGAGAGGCGAGTGGAATTCCGAGTGTAGAGGTGAAA
TTCGTAGATATTCGGAAGAACACCAGTGGCGAAGGCGGCTCGCTGGACAAGTATTGACGCTGAGGTGCGAAAGCGTGGGG
AGCAAA
>OTU_139
TATCTACAAATAATCACCGCCCCAGACGTCAAAAAGCCCGCCGGCTATCACCCCGGCGGGCTTTTTTTATGTTCAAGTGC
ATTAGCGCTGAATGGGTACGACAGCGAGTTTCTTACTGTCCGCTTCTTCAGCACTCCACGCGTAAACGAACCGGACAATG
CTGCCGAAAACGGG
>OTU_140
GTAGGGCGCAAGCGTTATCCGGAATTATTGGGCGTAAAGAGCTCGTAGGCGGTTTGTCGCGTCTGCTGTGAAAACCCGAG
GCTCAACCTCGGGCCTGCAGTGGGTACGGGCAAACTAGAGTGCGGTAGGGGAGATTGGAATTCCTGGTGTAGCGGTGGAA
TGCGCAGATATCAGGAGGAACACCGATGGCGAAGGCAGATCTCTGGGCCGTAACTGACGCTGAGGAGCGAAAGGGTGGGG
AGCAAACAGGC
>OTU_141
GTGGGGTGCAAGCGTTGTTCGGAATTACTGGGCGTAAAGCGTGTGTAGGCGGCTCGTTAAGTCTGACGTGAAATCCCTGG
GCTTAACCCAGGAACTGCATCGGAAACTAGCGAGCTTGAGTCCGGGAGAGGGTAGTGGAATTCCTGGTGTAGAGGTGAAA
TTCGTAGATATCAGGAGGAACACCGGTGGCGAAGGCGGCTACCTGGACCGGTACTGACGCTGAGACACGAAAGCGTGGGG
AGCAAA
>OTU_142
GTAGGGGTCGAGCGTTGTCCGGAGTTACTGGGCGTAAAGCGCATGCAGGCGGCTCATTACGCACGGCGTGAAAGCCCCCG
GCTCAACCGGGGAGGGTCGTCGTGTACGGGTGAGCTTGAGGGTATCAGGGGCTGGTGGAATTCCCGGTGTAGTGGTGAAA
TGCGTAGATATCGGGAGGAACACCTGTGGCGAAGGCGGCCAGCTGGGATACACCTGACGCTGAGATGCGAAGGCGTGGGG
AGCGAACGGG
>OTU_143
GTAGGTGGCAAGCGCTGTCCGGATTTACTGGGCGTAAAGGGAGCGTAGGTGGATATTTAAGTGGGATGTGAAATACTCGG
GCTTAACCTGGGTGCTGCATTCCAAACTGGATATCTAGAGTGCAGGAGAGGAAAGTAGAATTCCTAGTGTAGCGGTGAAA
TGCGTAGAGATTAGGAAGAATACCAGTGGCGAAGGCGACTTTCTGGACTGTAACTGACACTGAGGCTCGAAAGCGTGGGG
AGCAAA
>OTU_144
GTAGGGAGCGAGCGTTGTCCGGATTTACTGGGTGTAAAGGGTGCGTAGGCGGCAGAGCAAGTCAGGCGTGAAAGCCATGG
GCTTAACCCATGAACTGCGCTTGAAACTGTTCTGCTTGAGTGAAGTAGAGGCAGGCGGAATTCCCGGTGTAGCGGTGAAA
TGCGTAGAGATCGGGAGGAACACCAGTGGCGAAGGCGGCCTGCTGGGCTTTAACTGACGCTGAGGCACGAAAGCATGGGT
AGCAAA
>OTU_145
CGGGTTTAATATCGATCACCGTGGCCGTTTTGTGATTTCTGCCGGGCAGAAATCCGGCCATATTGAAGTCTGTGCGATCG
ATCAGGCCAGTGGTGTGTTGACTACGCTGGCGCGCTATCCGGTGGGCAAAGGCCCAATGTGGGTAAGCGTGCTGGCTAAA
TAATACTGGCCGTGATGTTTTGAACTCTGAGGTTGATGACAAAGTTGTCTTCTAGCCCG
>OTU_146
GTAGGTGGCGAGCGTTGTCCGGAATTATTGGGCGTAAAGAGCATGTAGGCGGTTTTTTAAGTCCGGAGTGAAAATGCGGG
GCTCAACCCCGTATGGCTCTGGATACTGGAAGACTTGAGTGCAGGAGAGGAAAGGGGAATTCCCAGTGTAGCGGTGAAAT
GCGTAGATATTGGGAGGAACACCAGTGGCGAAGGCGCCTTTCTGGACTGTGTCTGACGCTGAGATGCGAAAGCCAGGGTA
GCGAACGGG
>OTU_147
TTACCAGCACGACTTTGTCAGCCAGACGGCGCGGCGTTTCATGAGTTGGAGCTGTAGTATTAATCATCGCATCGATACCT
GGTAATGGGTTCGATCGCAATGCTATGTTGTTAGATGACGGATAACTATCCGCTAAAAATTCATCTCACTATTAGATAAT
TTATATTAATAGCATGA
>OTU_148
GAAGGGGGCTAGCGTTGTTCGGATTTACTGGGCGTAAAGCGCACGTAGGCGGATTGTTAAGTCAGGGGTGAAATCCTGGA
GCTCAACTCCAGAACTGCCTTTGATACTGGCAATCTAGAGTCCGGAAGAGGTGAGTGGAACTCCTAGTGTAGAGGTGGAA
TTCGTAGATATTAGGAAGAACACCAGTGGCGAAGGCGGCTCACTGGTCCGGTACTGACGCTGAGGTGCGAAAGCGTGGGG
AGCAAA
>OTU_149
GGAGGGTGCAAGCGTTAATCGGAATTACTGGGCGTAAAGCGCACGCAGGCGGTTTGTTAAGTCAGATGTGAAATCCCCNN
GCTCAACNTGNNNACTGCATTNNANACTGGCAAGCTAGAGTCTCGTAGAGGGGGGTAGAATTCCAGGTGTAGCGGTGAAA
TGCGTAGAGATCTGGAGGAATACCGGTGGCGAAGGCGGCCCCCTGGACGAAGACTGACGCTCAGGTGCGAAAGCGTGGGG
AGCAAA
>OTU_150
ACCAGAATCGAATGGTCAGTAACGCATGTCttttgcgttttgttttttttgttttgttttgtttgtttATTGTCGcaggg
aagggggaaggaggagtgggtgtgagagatggggaggggggaggTAGTTAAGGTCCCCAACAAACAAATTCTCCGGCCGT
ATGTGAGAAAG
>OTU_151
GTAGGGCGCAAGCGTTGTCCGGAATTATTGGGCGTAAAGAGCTCGTAGGCGGTTTGTCGCGTCTGCTGTGAAAACTCGAG
GCTCAACCTCGGGCTTGCAGTGGGTACGGGCAGACTAGAGTGCGGTAGGGGAGACTGGAATTCCTGGTGTAGCGGTGGAA
TGCGCAGATATCAGGAGGAACACCGATGGCGAAGGCAGGTCTCTGGGCCGCAACTGACGCTGAGGAGCGAAAGCATGGGG
AGCGAA
>OTU_152
GGAGGGGGCTAGCGTTGTTCGGAATTACTGGGCGTAAAGCGCACGTAGGCGGCTTTGCAAGTTAGAGGTGAAAGCCCGGA
GCTCAACTCCGGAATTGCCTTTAAAACTGCATCGCTAGAATTGTGGAGAGGTAAGTGGAATTCCGAGTGTAGAGGTGAAA
TTCGTAGATATTCGGAAGAACACCAGTGGCGAAGGCGACTTACTGGACACATATTGACGCTGAGGTGCGAAAGCGTGGGG
AGCAAA
>OTU_153
CATACAAGAAACCCAAATCAATAGCCATCCGGCGTAAAGAGTGGTCACATGCTATCTATACCAATTAAGATCAAAGTGTA
ACTAAGCTGTCATAAGCCCAAGATTCACCTAAGCCCAGCCTAAAAAATGATCTTAACTTAACGATCAATTTAAAGCCACG
AAAGCCAGGGCACAAACTG
>OTU_154
GTAGGGTCCGAGCGTTGTCCGGAATTATTGGGCGTAAAGAGCTCGTAGGCGGTTTGTCGCGTCTGCTGTGAAAACTAGAG
GCTCAACCTCTAGCCTGCAGTGGNTACGGGCAGACTTGAGTGGTGTAGGGGAGACTGGAATTCCTGGTGTAGCGGTGGAA
TGCGCAGATATCAGGAGGAACACCGATGGCGAAGGCAGGTCTCTGGGCACTTACTGACGCTGAGGAGCGAAAGCGTGGGG
AGCGAA
>OTU_155
ACAATCTTTGCCGGGTAAGCAAGCTAGGTCGGCAAATGTTTATGTTTAGAGCGCTTAGTTTACTGCTCGTTTGAAGTGGC
CGTTTGGAAGAAGTGGCGTT
>OTU_156
CTGTGAATAGATAATGGCCTGATGCTGGCTGAGTTCCTGCGGGGTTTGCGGAACTCCGGCGCGGGCGAAATAGGTAGAAG
TACCCACCACCCGACGCGGACTTTGCGCGATACGTCGCGCGGCCATGCCGGAATCCTGCAACGCGCCCATGCGCAGTGCG
ACGTCCATCCCTTCGACAATCAAATCAATGTTGCTGTCACTCAGGCGCAGATCAATATCCAAATCGGGGTGCTGCTC
>OTU_157
GTGCCAGCTGATTGTTGATGGCCGATGCTAATGCTGATGGTGAGGCAAACCCGGCGCCTCATCAACATCAGGTACCTCCT
TCTGCGTAGCGCCAG
>OTU_158
GTCGCGAGCGTTATCCGGAATTATTGGGCATAAAGGGCATCTAGGCGGCCTTTCAAGTCAGGGGTGAAAACCTGCGGCTC
AACCGCAGGCCTGCCTTTGAAACTGATAGGCTGGAGTACCGGAGAGGTGGACGGAACTGCACGAGTAGAGGTGAAATTCG
TAGATATGTGCAGGAATGCCGATGATGAAGATAGTTCACTGGACGGTAACTGACGCTGAAGTGCGAAAGCCGGGGGAGCG
AA
>OTU_159
TCAGCGGTGATGTGATCGCCATCACCAATGCCAGCAGCGGCCTCACGGAACTACTGACCACGCTCCTGCCCTACTGGGGG
CTGACGCCGCGCTGTTACGCCCAGGACCATGATTTGAGCGG
>OTU_160
GGGTGCGAGCGTTAATCGGATTTACTGGGCGTAAAGCGCGCGTAGGTGGTTAATTAAGTCAAATGTGAAATCCCCGAGCT
TAACTTGGGAATTGCATTCGATACTGGTTAGCTAGAGTATGGGAGAGGATGGTAGAATTCCAGGTGTAGCGGTGAAATGC
GTAGAGATCTGGAGGAATACCGATGGCGAAGGCAGCCATCTGGCCTAATACTGACACTGAGGTGCGAAAGCATGGGGAGC
AAA
>OTU_161
GTAGGTGGCAAGCGTTGTCCGGAATTATTGGGCGTAAAGCGCGCGCAGGCGGTCTTTTAAGTCTGATATGAAAACCCCCG
GCTCAACCGGGGAGGGTCATTGGAAACTGGGAGACTTGAGTGCAGAAGAGAAGAGTGGAATTCCACGTGTAGCGGTGAAA
TGCGTAGAGATGTGGAGGAACACCAGTGGCGAAGGCGACTCTTTGGTCTGTAACTGACGCTGAGGCGCGAAAGCGTGGGG
AGCAAA
>OTU_162
GGAGGGTGCAAGCGTTAATCGGAATTACTGGGCGTAAAGCGCACGCAGGCGGTTTGTTAAGTCAGATGTGAAATCCCCGA
GCTTAACTTGGGAACTGCATTTGNAACTGGCAAGCTAGAGTCTTGTAGAGGGGGGTAGAATTCCANGTGTAGCGGTGAAA
TGCGTAGAGATCTGGAGNAATACCGGTGGCGAAGGCGGCCCCCTGGACAAAGACTGACGCTCAGGTGCGAAAGCGTGGGG
AGCAAA
>OTU_163
GAAGGGGGCAAGCGTTGTTCGGATTTACTGGGCGTAAAGCGTACGTAGGCGGATAATTAAGTCAGGGGTGAAATCCCGGG
GCTCAACCTCGGAACTGCCTTTGATACTGGTTGTCTTGAGTCCGGGAGAGGTGAGTGGAACTCCTAGTGTAGAGGTGAAA
TTCGTAGATATTAGGAAGAACACCAGTGGCGAAGGCGGCTCACTGGCCCGGAACTGACGCTGATGTACGAAAGCGTGGGG
AGCAAA
>OTU_164
GTAGGGGGCAAGCGTTATCCGGATTTACTGGGTGTAAAGGGAGCGTAGACGGCAGCGCAAGTCTGAAGTGAAAGCCCGGG
GCTCAACCCCGGAATGGCTTTGGNAACTGTGCAGCTGGAGTACCGGAGGGGTAAGCGGAATTCCTAGTGTAGCGGTGAAA
TGCGTAGATATTAGGAGGAACACCAGTGGCGAAGGCGGCTTACTGGACGGTAACTGACGTTGAGGCTCGAAAGCGTGGGG
AGCAAA
>OTU_165
TGGTCGAGAAGCAAGGAGAGAAAACCGCAGAAATAAAGCGATAAATTCAGTAAAACTAGCAAAGAGTTATCGACAGATGT
AATAACCAATCCAACCCCATTTGATTCCAAATCTCACTTCTTTACGTAGCTGTAGATCTTAGACCTAAGAATATTTAGTT
ACTGTTCCAGT
>OTU_166
AACAGGATCATCGCCACGACGGCGACGACTTTGATGATCGCGAACCAGAACTCCATCTCGCCAAACACCTTGACGTTCGT
CAGGTTGATGGCGTTGATAGCGATAAAGAAAACGGCCGC
>OTU_167
GGGTGCAAGCGTTGTTCGGAATTATTGGGCGTAAAGGGCGCGTAGGCGGTGCCACAAGTCACCTGTGAAATCTCCGGGCT
TAACTCGGAGCCTGCAGGCGAAACTGTGGTGCTGGAGTGTGGGAGAGGTGCGTGGAATTCCCGGTGTAGCGGTGAAATGC
GTAGATATCGGGAGGAACACCTGTGGCGAAAGCGGCGCACTGGACCATAACTGACGCTGATGCGCGAAAGCTAGGGGAGC
AAA
>OTU_168
AACGGAATAAATTCACCGCTTTTATTCCAGGCTTGCGCAGAATCATAACGCTGTCTTGGATATTTATCTTTATACCATCC
ATGG
>OTU_169
GTGGCAAGCGTTGTTCGGAATAACTGGGCGTAAAGGATGCGTAGGCGGTTGAGTAAGTTATGTGTTAAATATATAGGCTT
AACCTGTAGAAAGCACATAAAACTGTTTAACTAGAGTGCAGGAGAGGTAAGTGGAATTCCTAGTGTAGCGGTGAAATGCG
TAGAGATTAGGAAGAACACCAGTGGCGAAGGCGACTTACTGGACTGTAACTGACGCTGAGGCATGAGAGCATGGGGAGCA
AA
>OTU_170
TCTAAGGAAANCAAATTATTATTCATGGTGGTATTGTCTACTTAGACGTTTTTGAATATCTTTTCCTGTATACAGCTATT
TAATCATCGATACTACATCATCATTGATGGAAAGCAAACTAAAAAAACACACTGACCCACACTGCCCAAGTTGCCAGAGC
TTGCACCAAGTCTCAAGTCTTCGATTTCGCGTCGGCA
>OTU_171
GACGAACCGTGCTAACGTTGTTCGGAATCACTGGGCTTAAAGGGCGCGTAGGCGGGCCGGCAAGTCAGGGGTGAAAGCCC
GCGGCTCAACCGCGGAAGCGCCTTTGATACTGCCGGCCTCGAGGGGGGTAGGGGCGTGCGGAACTTCCGGTGGAGCGGTG
AAATGCGTAGATATCGGAAGGAACACCGGTGGCGAAAGCGGCGCGCTGGACCCCTTCTGACGCTGAGGCGCGAAAGCCAG
GGGAGCAAACGGG
>OTU_172
CGAGCGTTATCCGGAATTATTGGGCGTAAAGAGCTCGTAGGCGGTTTGTCGCGTCTGTCGTGAAAGTCCGGGGCTTAACC
CCGGATCTGCGGTGGGTACGGGCAGACTAGAGTGCAGTAGGGGAGACTGGAATTCCTGGTGTAGCGGTGGAATGCGCAGA
TATCAGGAGGAACACCGATGGCGAAGGCAGGTCTCTGGGCTGTAACTGACGCTGAGGAGCGAAAGCATGGGGAGCGAA
>OTU_173
GTAGGGTGCAAGCGTTAATCGGAATTACTGGGCGTAAAGCGTGCGCAGGCGGTTGTGTAAGACAGATGTGAAATCCCCGG
GCTCAACCTGGGAACTGCATTTGTGACTGCACAGCTGGAGTGCGGCAGAGGGGGATGGAATTCCGCGTGTAGCAGTGAAA
TGCGTAGATATGCGGAGGAACACCGATGGCGAAGGCAATCCCCTGGGCCTGCACTGACGCTCATGCACGAAAGCGTGGGG
AGCAAA
>OTU_174
GACGTAGGGCGCGAGCGTTGTCCGGATTTATTGGGCGTAAAGAGCTCGTAGGCGGCTTGTCGCGTCGTCCGTGAAAACCT
GCAGCTCAACTGCAGGCTTGCGGTCGATACGGGCAGGCTAGAGTTCGGTAGGGGAGACTGGAATTCCTGGTGTAGCGGTG
AAATGCGCAGATATCAGGAGGAACACCGGTGGCGAAGGCGGGTCTCTGGGCCGATACTGACGCTGAGGAGCGAAAGCGTG
GGGAGCGAA
>OTU_175
TGTGGATGCTGTTGTCTGTTGTCTGACGGCGGTGCTAGACCCGATCGCCGATAGATAAGTTGCCCGTTCCGTGATCACGA
GTTGCATGAGGTTTTCGTTTTGCCCCACCGC
>OTU_176
GAAGGGGGCTAGCGTTGCTCGGAATCACTGGGCGTAAAGGGTGCGTAGGCGGGTCTTTAAGTCAGGGGTGAAATCCTGGA
GCTCAACTCCAGAACTGCCTTTGATACTGAAGATCTTGAGTTCGGGAGAGGTGAGTGGAACTGCGAGTGTAGAGGTGAAA
TTCGTAGATATTCGCAAGAACACCAGTGGCGAAGGCGGCTCACTGGCCCGATACTGACGCTGAGGCACGAAAGCGTGGGG
AGCAAA
>OTU_177
AAAGCATCGACACACTTCGATCTTTCTTAAATGATCATTCTTCTATCGCTGTCACATTTAAGATTATTTTACTATCTTTC
TTACTTTTAAATCCTTTTTTTCTCTACCATGGAACGAATACACATTTCCGTTGGCGTGCATCACTCCATTC
>OTU_178
GGAGGGAGCTAGCGTTGTTCGGAATTACTGGGCGTAAAGCGCACGTAGGCGGCTTTGTAAGTTAGAGGTGAAAGCCTGGA
GCTCAACTCCAGAATTGCCTTTAAGACTGCATCGCTTGAATCATGGAGAGGCGGGTGGAATTCCGAGTGTAGAGGTGAAA
TTCGTAGATATTCGGAAGAACACCAGTGGCGAAGGCGGCCCGCTGGACATGTATTGACGCTGAGGTGCGAAAGCGTGGGG
AGCAAA
>OTU_179
GTAGGGTGCAAGCGTTAATCGGAATTACTGGGCGTAAAGCGTGCGCAGGCGGTTTTGTAAGTCTGTCGTGAAATCCCCGG
GCTCAACCTGGGAATTGCGATGGAGACTGCAAGGCTAGAATCTGGCAGAGGGGGGTAGAATTCCACGTGTAGCAGTGAAA
TGCGTAGAGATGTGGAGGAACACCGATGGCGAAGGCAGCCCCCTGGGTCAAGATTGACGCTCATGCACGAAAGCGTGGGG
AGCAAA
>OTU_180
GGAGGGTGCAAGCGTTATCCGGATTTACTGGGCGTAAAGCGCACGCAGGCGGTTTGTTAAGTCGGATGTGAAATCCCCGG
GCTCAACCTGGGAACTGCATTCGNAACTGGCAAGCTTGAGTCTTGTAGAGGGGGGTAGAATTCCAGGTGTAGCGGTGAAA
TGCGTAGAGATCTGGAGGAATACCGGTGGCGAAGGCGGCCCCCTGGACAAAGACTGACGCTCAGGTGCGAAAGCGTGGGG
AGCAAA
>OTU_181
CCCGCCGACGGCGTAACTGAGGGGGAGGTCAAAGTTTCGACCCAGCATTGATGTGATTTAACGGATACCCTGCATAATAA
ACGTTAAGTAGTACCCAAAGCCGCACGGCCTGCGTATCGCAAGATGCCAGGCGTGCGGCGCGATGCAATCG
>OTU_182
CAGGTTGTAAGAGAGCAGGGTCTCCAGCAATTTCTCTTCGCGCTCCAGATGGTGCTGCGACTCCGCCAGCATGATGTGAT
AACCGGCCGGCTGCAGCACTTTCTGCAGGCCGGCGAACATCTCGGCGCAGCCGGATTCGGACAGGCTGGGCACCACCATG
GCGATGGTGTAGGACGAGGCCGACGCCAGCGAACTGGCGGCCAGGTTGGGC
>OTU_183
GTAGGGGGCGAGCGTTATCCGGATTCATTGGGCGTAAAGCGCGCGTAGGCGGCCCGGCAGGCCGGGGGTCGAAGCGGGGG
GCTCAACCCCCCGAAGCCCCCGGNACCTCCGCGGCTTGGGTCCGGTAGGGGAGGGTGGAACACCCGGTGTAGCGGTGGAA
TGCGCAGATATCGGGTGGAACACCGGTGGCGAAGGCGGCCCTCTGGGCCGAGACCGACGCTGAGGCGCGAAAGCTGGGGG
AGCGAA
>OTU_184
CAAGCGTTATCCGGATTTACTGGGTGTAAAGGGAGCGTAGACGGATAGGCAAGTCTGGAGTGAAAGCCCGGGACTCAACC
CCGGGACTGCTTTGGAAACTGTTTATCTAGAGTGCTGGAGAGGCAAGTGGAATTCCTAGTGTAGCGGTGAAATGCGTAGA
TATTAGGAGGAACACCAGTGGCGAAGGCGGCTTGCTGGACAGTAACTGACGTTGAGGCTCGAAAGCGTGGGGAGCAAA
>OTU_185
GTTGCATGCGGGCCAGCGCGTGAATGGCGGTGCGAACCACCTTGTGGCTAGGTTCGCCTTCTATGTGGGCGATCAGGCC
>OTU_186
GGAGGGTGCAAGCGTTAATCGGAATTACTGGGCGTAAAGCGTACGTAGGTGGTTTGTTAAGCCAGCTGTGAAATCCCCGG
GCTCAACCTGGGCACTGCAGTTGGAACTGGCAAGCTAGAGTAGGGTAGAGGGGTGTGGAATTCCAGGTGTAGCGGTGAAA
TGCGTAGATATCTGGAGGAACATCAGTGGCGAAGGCGACACCCTGGACTCATACTGACACTGAGGTACGAAAGCGTGGGG
AGCAAA
>OTU_187
GTAGGGTCCAAGCGTTAATCGGAATTACTGGGCGTAAAGCGTGCGCAGGCGGTTGTGCAAGACCGATGTGAAATCCCCGA
GCTTAACTTGGGAATTGCATTGGTGACTGCACGGCTAGAGTGTGTCAGAGGGGGGTAGAATTCCACGTGTAGCAGTGAAA
TGCGTAGAGATGTGGAGGAATACCGATGGCGAAGGCAGCCCCCTGGGATAACACTGACGCTCATGCACGAAAGCGTGGGG
AGCAAA
>OTU_188
GTAGGTGGCAAGCGTTGTTCGGAATTATTGGGCGTAAAGGGCGCGTAGGCGGCTTGTTAAGTCAGTTGTGAAAGCCCGGG
GCTCAACCCCGGAGGGTCGACTGATACTGGTAAGCTGGAGTACAGAAGAGGTAGCTGGAATTCCCGGTGTAGCGGTGAAA
TGCGTAGATATCGGGAGGAACACCAGAGGCGAAGGCGGGCTACTGGGCTGATACTGACGCTGATGCGCGAAAGCTAGGGG
AGCAAA
>OTU_189
GACAGAGGGTGCAAACGTTGTTCGGAATTACTGGGCGTAAAGCGTGTGTAGGCGGTCCATTAAGTCGGGTGTGAAAGCCC
GGGGCTCAACTCCGGATCCGGATCCCAAACTGCTAGACTCGAGAGTATCAGAGGAGAGCGGAATTCCCGGTGTAGCGGTA
ATATGCGTAGATATCGGGAGGAACACCAGTGGCGAAGGCGGCTCTCTGGGGTATTTCTGACGCTGAGGCACGAAAGCCAG
GGGAGCGAACGGG
>OTU_190
GTAGGGGGCTAGCGTTGTCCGGAATCATTGGGCGTAAAGCGCGTGTAGGCGGCCCGGTAAGTCCGCTGTGAAAGTCGGGG
GCTCAACCCTCGGATGCCGGTGGATACTGTCGGGCTTGAGTGCGGAAGAGGCGAGTGGAATTCCTGGTGTAGCGGTGAAA
TGCGCAGATATCAGGAGGAACACCAATTGCGAAGGCAGCTCGCTGGGACGTGACTGACGCTGAGACGCGAAAGCGTGGGG
AGCAAA
>OTU_191
GTATGGAGCGAGCGTTGTCCGGAATTATTGGGCGTAAAGGGTGCGCAGGCGGCTTTACAAGTTGGATGTGAAATATTGTG
GCTCAACCACAAACGTGCATCCAAAACTGCAAAGCTTGAGTTAAGGAGAGGTAAGTGGAATTCCTGGTGTAGCGGTGGAA
TGCGTAGATATCAGGAGGAATACCGGTGGCGAAGGCGACTTACTGGACTTAAACTGACGCTCAGGCACGAAAGCGTGGGG
AGCAAA
>OTU_192
GTAGGTGGCAAGCGTTGTCCGGAATTATTGGGCGTAAAGCGCGCGCAGGCGGCTTCCTAAGTCCATCTTAAAAGTGCGGG
GCTTAACCCCGTGATGGGATGGAAACTGGGAAGCTGGAGTATCGGAGAGGAAAGTGGAATTCCTAGTGTAGCGGTGAAAT
GCGTAGAGATTAGGAAGAACACCGGTGGCGAAGGCGACTTTCTGGACGAAAACTGACGCTGAGGCGCGAAAGCGTGGGGA
GCAAA
>OTU_193
GGGTGCAAGCGTTAATCGGAATTACTGGGCGTAAAGCGAGCGTAGGTGGCTTGATAAGTCAGATGTGAAAGCCCCGGGCT
TAACCTGGGAACGGCATCTGNTACTGTTAGGCTAGAGTAGGTGAGAGGAAGGTAGAATTCCAGGTGTAGCGGTGAAATGC
GTAGAGATCTGGAGGAATACCGATGGCGAAGGCAGCCTTCTGGCATCATACTGACACTGAGGTTCGAAAGCGTGGGTAGC
AAA
>OTU_194
GGAGGGTGCAAGCGTTAATCGGAATTACTGGGCGTAAAGCGCACGCAGGCGGTTTGTTAAGTCAGATGTGAAATCCCCGG
GCTCAACCTGGGAACTGCATTTGNAACTGGCAAGCTAGAGTCTCGTAGAGGGGGGTAGAATTCCAGGTGTAGCGGTGAAA
TGCGTAGAGATCTGGAGGAATACCGGTGGCGAAGGCAGCCATCTGGCCTAACACTGACGCTGAGGTGCGAAAGCATGGGG
AGCAAA
>OTU_195
GTAGGTGGCAAGCGTTGTCCGGAATTACTGGGTGTAAAGGGAGCGTAGGCGGGAAGCCAAGTCAGCTGTGAAAACTACGG
GCTTAACCTGTAGACTGCAGTTGAAACTGGCTTTCTTGAGTGAAGTAGAGGTTGGCGGAATTCCGAGTGTAGCGGTGAAA
TGCGTAGATATTCGGAGGAACACCGGTGGCGAAGGCGGCCAACTGGGCTTTAACTGACGCTGAGGCTCGAAAGTGTGGGG
AGCAAA
>OTU_196
GGGTGCAAGCGTTAATCGGAATTACTGGGCGTAAAGCGCGCGTAGGTGGTTTGTTAAGTTGGATGTGAAAGCCCCGGGCT
CAACCTGGGAACTGCATCCAAAACTGGCAAGCTAGAGTACGGTAGAGGGTGGTGGAATTTCCTGTGTAGCGGTGAAATGC
GTAGATATAGGAAGGAACACCAGTGGCGAAGGCGACCACCTGGACTGATACTGACGCTGAGGTGCGAAAGCGTGGGGAGC
AAA
>OTU_197
GTAGGTGGCAAGCGTTGTCCGGATTTATTGGGCGTAAAGCGAGTGCAGGCGGTTCAATAAGTCTGATGTGAAAGCCTTCG
GCTCAACCGGAGAATTGCATCAGAAACTGTTGAACTTGAGTGCAGAAGAGGAGAGTGGAACTCCATGTGTAGCGGTGGAA
TGCGTAGATATATGGAAGAACACCAGTGGCGAAGGCGGCTCTCTGGTCTGCAACTGACGCTGAGGCTCGAAAGCATGGGT
AGCGAA
>OTU_198
GTGCAATGTCACAGTAATCCCCTGCCGAAGGCTTCCCACCAACCGGCTTCCCATCGACAAACTTTGAAGAGTTGAGCACA
TTCACGAACGATACCGAAACGGTCG
>OTU_199
GTAGGGTGCAAGCGTTAATCGGAATTACTGGGCGTAAAGCGTGCGCAGGCGGTTGTGTAAGTCTGATGTGAAAGCCCCGG
GCTTAACCTGGGAACTGCATTGGAGACTGCACAGCTAGAGTGCGTCAGAGGGGGGTAGAATTCCGCGTGTAGCAGTGAAA
TGCGTAGAGATGCGGAGGAATACCGATGGCGAAGGCAGCCCCCTGGGATGACACTGACGCTCATGCACGAAAGCGTGGGG
AGCAAA
>OTU_200
GTAAGGACCGAGCGTTGTCCGGAATCATTGGGCGTAAAGGGTACGTAGGCGGGTCATTAAGTTAGAAGTCAAAGGCTATA
GCTCAACTATAGTAAGCTTCTAAAACTGGCGACCTTGAGTAATGGAAGGGAAAGTGGAATTCCTAGTGTAGCGGTGGAAT
GCGCAGATATTAGGAGGAATACCGGTGGCGAAGGCGACTTTCTGGCCATTAACTGACGCTGAGGTACGAAAGCGTGGGTA
GCAAA
>OTU_201
GGAGGGTCCAAGCGTTAATCGGAATTACTGGGCGTAAAGCGTGCGCAGGCGGTTTGTTAAGCGAGATGTGAAAGCCCCGG
GCTCAACCTGGGAATTGCATTTCGAACTGGCAAACTAGAGTCTTGTAGAGGGGGGTAGAATTCCAGGTGTAGCGGTGAAA
TGCGTAGAGATCTGGAGGAATACCGGTGGCGAAGGCGGCCCCCTGGACAAAGACTGACGCTCAGGCACGAAAGCGTGGGG
AGCAAA
>OTU_202
GGAAGGTCCGGGCGTTATCCGGAATTATTGGGTTTAAAGGGAGCGCAGGCGGGAGTATAAGTCAGCTGTTAAATATCAGA
GCCCAACTCTGTTATGCAGTTGAAACTATATTTCTTGAGTACGCACAGGGATGGCGGAATTCAGGGTGTAGCGGTGAAAT
GCTTAGATATCCTGAAGAACTCCGATCGCGAAGGCAGCCATCCGGAGCGTAACTGACGCTGAGGCTCGAAGGTGCGGGTA
TCGAA
>OTU_203
GTAGGGGGCAAGCGTTATCCGGATTTACTGGGTGTAAAGGGAGCGTAGACGGCAGGGCAAGTCTGATGTGAAAGGTCGGG
GCCCAACCCCGGGACTGCATTGGAAACTGTCCGGCTGGAGTACAGGAGAGGTAAGTGGAATTCCTAGTGTAGCGGTGAAA
TGCGTAGATATTAGGAGGAACACCAGTGGCGAAGGCGACTTACTGGACTGTAACTGACGTTGAGGCTCGAAAGCGTGGGG
AGCAAA
>OTU_204
GTAGGGGGCTAGCGTTGTCCGGAATCACTGGGCGTAAAGGGTTCGCAGGCGGAAATGCAAGTCAGATGTAAAAGGCAGTA
GCTTAACTACTGTAAGCATTTGANACTGCATATCTTGAGAAGAGTAGAGGTAAGTGGAATTTTTAGTGTAGCGGTGAAAT
GCGTAGATATTAAAAAGAATACCGGTGGCGAAGGCGACTTACTGGGCTCATTCTGACGCTGAGGAACGAAAGCGTGGGTA
GCAAA
>OTU_205
AAAAGCCTGAAGAAGAAGAGAGGAGAGACGACGACCCAAGCATAAGGGCACAGTATTTTAATTGTCACATATAAAAATGA
GTTTTCCTTCTTGC
>OTU_206
AGTACAGGCGACCGGTAGACCAACATATCAGACTGTCAGACTGTCGTTGCTGGCTGTAACGACGCTGTGTCCCTCAACTT
AGTGGCTACGCAGTAACGGCTTCCACAAAGATTCGAGATTTGAGCTACCCACGCTCGAAGCACCGGATCCGCTCATCATA
AGCCAATATGATCGC
>OTU_207
GACAGAGGCCCCAAGCGTTAGGCGGAATCACTGGGCTTAAAGCGTGTGTAGGCGGACGCCTAAGTGTCTTGTGAAATCCC
ACGGCTCACCCGTGGAACTGCTGGGCATACTGGGCGTCTTGGGCCAACTAGGGGCAGCCGGAACAAGCGGTGGAGCGGTG
AAATGCGTAGATATCGCTTGGAACGCCGAAGGTGAAAACAGGCTGCTGGGGTTGCGCCGACGCTGAGACACGAAAGCCAG
GGGAGCAAACG
>OTU_208
GTAGGGCGCGAGCGTTGTCCGGAATTATTGGGCGTAAAGGGCTCGTAGGCGGTTTGTCGCGTCTAGCGTTTAAGGCTCGG
GCTTAACCCGGGTTTGCGTTGGGTACGGGCAGGCTTGAGTGCGGTAGGGGTAACTGGAATTCCTGGTGTAGCGGTGGAAT
GCGCAGATATCAGGAGGAACACCGGTGGCGAAGGCGGGTTACTGGGCCGTTACTGACGCTGAGGAGCGAGAGCGTGGGGA
GCGAA
>OTU_209
AGCGATCTCTCCTCGCCATTTCTATTGCGATGTCCTACTGTGTGATTTTCGTAAGAAATAGAGAGTCCCAGGCTCTTTTC
GCACAGCCGGAACCTGTAGACTGTGTGGACGACCTTAACAGACTTTGTTCTGGCTGGGGTTTCCAGAGCCATTCTCATGA
GATTACCAGTTCACTACAAATTAGAGTGTCTAATTTGCTGCACAATATTGAGATCATCATAATTTTTAAGACTATTTAAG
ATGATAGTTTTATGATCTG
>OTU_210
GACAGAGGCCCCAAGCGTTAGGCGGAATCACTGGGCTTAAAGCGTGTGTAGGCGGATCGTTAAGTGTCTTGTGAAATCCC
ACGGCTCACCCGTGGAACTGCTGGGCATACTGGCGATCTTGGGCCAACTAGGGGCAGCCGGAACAAGCGGTGTAGCGGTG
AAATGCGTAGATATCGCTTGGAACGCCGAAGGTGAAAACAGGCTGCTGGGGTTGCGCCGACGCTGAGACACGAAAGCCAG
GGGAGCAAACGGG
>OTU_211
CTGCAGCCCGAGTGGTGGCCGTTATTATTGGGCCTAAAACGTCCGTAGCCTGTTTGGTAGATGCCTGTGTAAATCGAACG
GCTTAACCGTTCGAACTGCGGGTAGACCGCCAGACTTGGGACCGGGAGAGTCACGAAGTACTCCGGGGGTAGAGGTGAAA
TTCTGTAATCCTCGGGGGACTACCGGTGGCGAAGGCGTCGTGATAGAACGGCTCCGACGGTGAGGGACGAAGCCCTGGGG
CGCAAACC
>OTU_212
GGAGGGTGCAAGCGTTATCCGGATTTATTGGGTTTAAAGGGTCCGTAGGCGGACTGATAAGTCAGTGGTGAAATCCATAG
ATATTACTTAGAACACCAATTGCGAAGGCAGGTCACTAAGTCTTAACTGACGCTGATGGACGAAAGCGTGGGGAGCGAA
>OTU_213
GGTGCAAGCGTTATCCGGATTTATTGGGTTTAAAGGGTCCGTAGGCGGATTTGTAAGTCAGTGGTGAAATCTCACAGCTT
AACTGTGAAACTGCCATTGATACTGCAGGTCTTGAGTGTTGTTGAAGTAGCTGGAATAAGTAGTGTAGCGGTGAAATGCA
TAGATATTACTTAGAACACCAATTGCGAAGGCAGGTTACTAAGCAACAACTGACGCTGATGGACGAAAGCGTGGGGAGCG
AA
>OTU_214
TCCTCGAGGCTGTAGTGCCTTTTAATCCTTTTTTAAAAGCATTTTAAATGTAGTGTGATTTCAAATCCCTTACGATACTT
GTTTTTA
>OTU_215
GGAGGGTGCAAGCGTTAATCGGAATTACTGGGCGTAAAGCGCACGCAGGCGGTTTGTTAAGTCAGATGTGAAATCCCCGG
GCTCAACCTGGGAACTGCATTTGAAACTGGCAAGCTAGAGGGGGGTAGAATTCCAGGTGTAGCGGTGAAATGCGTAGAGA
TCTGGAGGAATACCGGTGGCGAAGGCGGCCCCCTGGACGAAGACTGACGCTCAGGTGCGAAAGCGTGGGGAGCAAA
>OTU_216
GTAGGGGGCAAGCGTTATCCGGATTTACTGGGTGTAAAGGGAGCGTAGGTGGCAGGGCAAGTCAGATGTGAAAACCCGGG
GCTCAACTCCGGGATTGCATTTGAAACTGTCCGGCTGGAGTGCAGGAGAGGTAAGTGGAATTCCTAGTGTAGCGGTGAAA
TGCATAGATATTAGGAGGAACACCAGTGGCGAAGGCGGCTTACTGGACTGTAACTGACACTGAGGCTCGAAAGCGTGGGG
AGCAAA
>OTU_217
GTAGGGTGCGAGCGTTGTCCGGAATTACTGGGCGTAAAGAGCTCGTAGGTGGTTTGTCGCGTCGTTTGTGGAATACCGCA
GCTTAACTGCGGGGTTGCAGGCGATACGGGCATAACTTGAGTGCTGTAGGGGAGACTGGAATTCCTGGTGTAGCGGTGGA
ATGCGCAGATATCAGGAGGAACACCGATGGCGAAGGCAGGTCTCTGGGCAGTAACTGACGCTGAGGAGCGAAAGCATGGG
TAGCGAA
>OTU_218
GTAGGCAGCGAGCGTTGTTCGGAATTACTGGGCGTAAAGAGTGTGTAGGCGGTGCTCCCAGTCTGTTGTGAAATCTCCCG
GCTTAACTGGGAGGGTGCAGCGGAAACTAGAGTGCTAGAGGGTGGGAGAGGTAAGCGGAATTCCTGGTGTAGCGGTGAAA
TGCGTAGATATCAGGAGGAACACCTGTGGTGTAGACAGCTTACTGGACCACTTCTGACGCTGAGACACGAAAGCGTGGGT
AGCAAA
>OTU_219
ACACCGGGCTGACCCAGAAACCGACGGCTCGAAATGAGATCGGACGTGTAGTGGGTCGGGTAAATGGGTTAATTT
>OTU_220
GTAGGGGGCAAGCGTTATCCGGATTTACTGGGTGTAAAGGGAGCGTAGACGGCAAGGCAAGTCTGAAGTGAAAGCCCGGG
GCTTAACCGCGGGACTGCTTTGGNAACTGTCTGGCTGGAGTGCCGGAGAGGTAAGCGGAATTCCTAGTGTAGCGGTGAAA
TGCGTAGATATTAGGAGGAACACCAGTGGCGAAGGCGGCTTACTGGACGGTAACTGACGTTGAGGCTCGAAAGCGTGGGG
AGCAAA
>OTU_221
GAGGACCACCCCAACGAAAGAAAATCCGAGTGCCATTTTATCTACTTTGTGAATGATTTCCTTTTCA
>OTU_222
CACCAACCCCTCCTCCAGCAACTCACTGCGGACTTCCGCAAATCGCGGGCAGCTGAAGAAGGCGTGCTCCGCCGTTTCCG
GTACCCCCGTGCATCTCACACAGTCAGGTGTTGGCGACAGATGCTTGGTGTGGAGGTAATCATGGA
>OTU_223
TGGAAAAGTGAAGTTGGATGACAGGATGGTGTAGTGGGAAAAGAATACCCAAGAAGGAGCTATTTATAGGACAAGATGGA
CAGGGGCAAATCTGACTTATTTCTTTGCCACATCCG
>OTU_224
GGAAGGTCCGGGCGTTATCCGGATTTATTGGGTTTAAAGGGAGCGTAGGCCGTGGATTAAGCGTGTTGTGAAATGCAGGT
GCTCAACGTCTGCACTGCAGCGCGAACTGGTTCACTTGAGTGTGCGCAACGCAGGCGGAATTCGTCGTGTAGCGGTGAAA
TGCTTAGATATGACGAAGAACTCCGATTGCGAAGGCAGCTTGCGGGAGCACAACTGACGCTGAAGCTCGAAAGTGCGGGT
ATCGAA
>OTU_225
GGAGGGTGCAAGCGTTATCCGGATTCACTGGGTTTAAAGGGTGCGTAGGAGGGTAGGTAAGTCAGTGGTGAAATCCCCGA
GCTTAACTTGGGAACTGCCGTTGATACTATCTATCTTGAATATCGTGGAGGTGAGCGGAATATGTCATGTAGCGGTGAAA
TGCTTAGATATGACATAGAACACCAATTGCGAAGGCAGCTTGCTACACGAATATTGACTCTGAGGCACGAAAGCGTGGGG
ATCAAA
>OTU_226
GTAGGGTGCAAGCGTTGCCCGGATTTATTGGGCGTAAAGGGCGCGTAGGCGGCTCTGCACGTCCGTTGTGAAATCGCCCG
GCTCAACTGGGCGGGGTCAGCGGATACGGCGGAGCTTGAGCAAGCTAGGGGGCAATGGAATTCCCGGTGTAGTGGTGGAA
TGCGTAGATATCGGGAGGAACACCAGTGGCGAAGGCGGTTGCCTGGGGCTTTGCTGACGCTGAGGCGCGAAAGCGTGGGG
AGCGATCC
>OTU_227
CAGCACCCCGAGTGGTCGGGACGATTATTGGGCCTAAAGCATCCGTAGCCGGCCTTACAAGTCCTCCGTTAAATCCAGCT
GCTTAACAGATGGGCTGCGGAGGATACTATAAGACTAGGAGGCAGGAGAGGCAAGCGGTACTCAGTGGGTAGGGGTAAAA
TCCGTTGATCCATTGAAGACCACCAGTGGCGAAGGCGGCTTGCCAGAATGCGCTCGACGGTGAGGGATGAAAGCTGGGGG
AGCAAACCGG
>OTU_228
GATCTTCGCAGAAAACGCGCCAATATCCTCTCCCAATATGAGTTTGGGGTACGAGGCCTCGTCTGCTGCTATCAACATCT
TAATAGCACGCTGGGCCATTTaaaaaaaaaaGCGGAAAAGAAACGCTTTTGAGTGAGTAATACAGCAGCTTTGCGTGTTG
TGTTGATAGAACGACTTCGCAATCGATAGCCAACAAAAAATGATGACGATTGTGGGGCGTCGAGACTGGTAACAACAACG
C
>OTU_229
ACCGACGGCGAAACCCGTTCCGAGCATATGGTGGCGGTCGTGGCAGCTGAAGTTTGCCTTACTGAACTG
>OTU_230
GCGGATGATAAAACCGCCCAGCTCGTCGCAGTGCGGCGCAACGATGGATTTCAGGCGCTCGCGCTCGGCTTCGCTGTCGA
TACGCTGT
>OTU_231
AGGAATTTGTAAGCAGATTCACCGAAGATCAAACCAATCAAGTGGAAGAGAGGTTATCCAATTGGGAAGCAATGTGGAAG
GCGTATGATGCGGCGCAAGTGAAG
>OTU_232
GGAGGGTGCAAGCGTTATCCGGATTTATTGGGTTTAAAGGGTCCGCAGGCGGTTTGTTAAGTCAGATGTGAAATCCCCGG
GCTCAACCTGGGAACTGCATTTGAAACTGGCAAGCTAGAGTCTCGTAGAGGGGGGTAGAATTCCAGGTGTAGCGGTGAAA
TGCGTAGAGATCTGGAGGAATACCGGTGGCGAAGGCGGCCCCCTGGACGAAGACTGACGCTCAGGTGCGAAAGCGTGGGG
AGCAAA
>OTU_233
AGCAAGCAGTGCCTCTCCCTCCCGCACAACCAATCCAATGGAATCGCGTCCCTGCCGCCGCCGCCGCCGGGAACGCAGCT
ACCTTTTCGCCAGCACCTATGGCCGCCCGACCGCAGCAGCAACAGCAACAACGATCTTCGGCGGCGTCGCGTCCTTTCCC
ACCAGGGTACAACCCTTCCTCCGCCTCGCTCGTTCCCATTTCCTCGTCATCATCGTCAATCATGACACCGCACGCCAACG
CCGGGACGA
>OTU_234
GGAGGGTGCAAGCGTTGTTCGGAATCACTGGGCGTAAAGGGCGCGTAGGCGGTTTGATAAGTCAGATGTGAAAGCCCACG
GCTTAACCGTGGAAGTGCATTTGAAACTGTCAGACTTGAGTATCAGAGGGGAAAGTGGAATTCCCGGTGTAGAGGTGAAA
TTCGTAGATATCGGGAGGAATACCGGTGGCGAAGGCGACTTTCTGGCTGAATACTGACGCTGAGGCGCGAAAGCGTGGGG
AGCAAA
>OTU_235
GAAGGGGGCTAGCGTTGTTCGGAATTACTGGGCGTAAAGCGCGCGTAGGCGGCTTTGTCAGTCAGGGGTGAAATCCCGGG
GCTTAACCTCGGAACTGCCCTTGNTACTGCAAGGCTTGAGTCTGTGAGAGGATGGTGGAATACCCAGTGTAGAGGTGAAA
TTCGTAGATATTGGGTGGAACACCAGTGGCGAAGGCGGCCATCTGGCACAGTACTGACGCTGAGGTGCGAAAGCGTGGGG
AGCAAA
>OTU_236
TTGGCGAACATCTTTCCACTCTTGGTGACGAGGTACCGTATTGGGAATGTATTTGGCATAAGAGGTATTAACCCGCGAAT
CCAGCGCC
>OTU_237
GATCCGAGCGTTATCCGGAATCATTGGGTTTAAAGGGTCCGTAGGCGGCCCTGTAAGTCAGCGGTGAAATCTCCCGGCTC
AACCGGGAAACTGCCGTTGATACTGCAGGGCTTGAATTGCCGGGAAGTAACTAGAATATGTAGTGTAGCGGTGAAATGCT
TAGATATTACATGGAATACCGATTGCGAAGGCAGGTTACTACCGGCGTATTGACGCTGATGGACGAAAGCGTGGGGAGCG
AA
>OTU_238
GTAGGGCGCGAGCGTTGTCCGGAATTATTGGGCGTAAAGGGCTTGTAGGCGGCTGGTCGCGTCTGCCGTGAAATCCTCTG
GCTCAGCTGGGGGCGTGCGGTGGGTACGGGCTGGCTTGAGTGCGGTAGGGGAGACTGGAACTCCTGGTGTAGCGGTGGAA
TGCGCAGATATCAGGAGGAACACCGGTGGCGAAGGCGGGTCTCTGGGCCGTTACTGACGCTGAGGAGCGAAAGCGTGGGG
AGCGAA
>OTU_239
GTAAGGGGCGAGCGTTGTCCGGAATTATTGGGCGTAAAGAGTGCGTAGGCGGCAAATTAAGTCAGATGTGAAAACTAAGG
GCTCAACCCATAGATTGCATCTGAAACTGATATGCTTGAGTCAAGGAGAGGAAAGTGGAATTCCTAGTGTAGCGGTGGAA
TGCGTAGATATTAGGAGGAATACCGGTGGCGAAGGCGACTTTCTGGACTTGAACTGACGCTGAGGCACGAAAGCGTGGGG
AGCAAA
>OTU_240
GGAAGGTCCGGGCGTTATCCGGATTTATTGGGTTTAAAGGGAGCGTAGGCCGGAGATTAAGCGTGTTGTGAAATGTAGAG
GCTCAACCTCTGCACTGCAGCGCGAACTGGTCTTCTTGAGTACGCACAACGTGGGCGGAATTCGTGGTGTAGCGGTGAAA
TGCTTAGATATCACGAAGAACTCCGATTGCGAAGGCAGCTCACGGGAGCGCAACTGACGCTGAAGCTCGAAAGTGCGGGT
ATCGAA
>OTU_241
TCACTTCATTAGTCCTTTGTTTGGAAAAATATGCGTCACTGATGAACTGATTTAAAAATTTAAAATTATTCAAATATTTC
TTACCAGCCACTGCGTGTGTTTGTATCTTTACCATGAATCATGTTACTAATTTTGTTCAATTTCCTTCTTTCAATTTCAT
GCAATAGTTTGAGA
>OTU_242
GTGGACATAACCTCTTGCTGATTGGCCCCCCGGGTACCGGCAAAACCATGCTTGCCAGCCGCCTGCCAGCGTTGCTGCCT
CCGTTAACCGATCA
>OTU_243
GGAGGGTGCAAGCGTTAATCGGAATTACTGGGCGTAAAGCGCACGCAGGCGGTTTGTTAAGTCAGATGTGAAATCCCCGG
GCTCAACCTGGGAACTGCATTTGNAACTGGCAAGCTAGAGTCTCGTAGAGGGGGGTAGAATTCCAGGTGTAGCGGTGAAA
TGCGTAGAGATCTGGAGGAATACCGGTGGCGAAGGCAGGTCACTAAGTCTTAACTGACGCTGATGGACGAAAGCGTGGGG
AGC
>OTU_244
TAAAAGACGTGCCCGACCGTGCCCGGGGAAATGCTGTAGAGAGAAACAATAAAATTTAATGGTGGA
>OTU_245
ACCGAGTTCTGCGTCTCCACCAACCCGGGGCAGCCGCTGCAGCCGCTGGCGAAGGTCGCCTCCGGCGGTGAGCTGTCGCG
CATCGCGCTGGCCATTCAGGTGATTACCGCCCGCAAGATG
>OTU_246
GTATGGTGCAAGCGTTATCCGGATTTACTGGGTGTAAAGGGAGCGCAGGCGGAAGGCTAAGTCTGATGTGAAAGCCCGGG
GCTCAACCCCGGTACTGCATTGGAAACTGGTCATCTAGAGTGTCGGAGGGGTAAGTGGAATTCCTAGTGTAGCGGTGAAA
TGCGTAGATATTAGGAGGAACACCAGTGGCGAAGGCGGCTTACTGGACGATAACTGACGCTGAGGCTCGAAAGCGTGGGG
AGCAAA
>OTU_247
CACACGATTAACCCAAGTCAATAGAAACCGGCATAAAGAGTGTTTTAGATCAATTCCCCTCAATAAAGCTAAAATTCACG
TGAGTTGTAAAAAACTCCAGTTGATACAAAATAAACTACGAAAGTGGCTTTAATGCATCTGAACACAGAATAACTAAGAC
CCAAACTGGG
>OTU_248
GGGTGCAAGCGTTAATCGGAATTACTGGGCGTAAAGCGAGCGTAGGTGGTTACTTAAGTCAGATGTGAAAGCCCTGGGCT
TAACCTGGGAACTGCATCTGATACTGGGTAACTAGAGTAGGTGAGAGGGAAGTAGAATTCCAGGTGTAGCGGTGAAATGC
GTAGAGATCTGGAGGAATACCGATGGCGAAGGCAGCTTCCTGGCATCATACTGACACTGAGGTTCGAAAGCGTGGGTAGC
AAA
>OTU_249
GAAGGGGGCTAGCGTTGTTCGGAATTACTGGGCGTAAAGGGCGCGTAGGCGGCCTGTTTAGTCAGAAGTGAAAGCCCCGG
GCTCAACCTGGGAATAGCTTTTGATACTGGCAGGCTTGAGTTCCGGAGAGGATGGTGGAATTCCCAGTGTAGAGGTGAAA
TTCGTAGATATTGGGAAGAACACCGGTGGCGAAGGCGGCCATCTGGACGGACACTGACGCTGAGGCGCGAAAGCGTGGGG
AGCAAA
>OTU_250
GTAGGTGGCAAGCGTTGTCCGGAATTATTGGGCGTAAAGCGCGCGCAGGCGGTCTCTTAAGTCCATCTTAGAAGTGCGGG
GCTTAACCCCGTGAGGGGATGGAAACTGGGAGACTGGAGTATCGGAGAGGAAAGTGGAATTCCTAGTGTAGCGGTGAAAT
GCGTAGATATTAGGAAGAACACCGGTGGCGAAGGCGACTTTCTGGACGAAAACTGACGCTGAGGCGCGAAAGCGTGGGGA
GCAAA
>OTU_251
GGAGGATGCGAGCGTTATCCGGATTTATTGGGTTTAAAGGGTGCGTAGGTGGGCTGTTAAGTCCGCGGTGAAAGTTTGTC
GCTTAACGATAAAATTGCCGTTGAAACTGGTAGTCTTGAGTATAGATGAAGTAGGCGGAATGCGTGGTGTAGCGGTGAAA
TGCATAGAGATCACGCAGAACTCCGATTGCGAAGGCAGCTTACTAAGGTATAACTGACACTGAAGCACGAAAGCGTGGGT
ATCAAA
>OTU_252
ACTCACCGGTATAAGCGTGGCGGTCATGAGCACGTTGCTATCCCGAATCATCTTGAGCGACAGTTCGCCGTAACGGAACC
AAATCAGGTGTGGTGCGGTGATGTGACCTATATCTGGACGGGTAAGCGCTGGGCGTACCTCGCCGTTGTTCTCGACCTGT
TCGCAAGAAAACCAGTGGGCTGGGCCATGTCGTTCTCGCCGGACAGCAGGCTCACCATGAAAGCACTGGAAATGGCATGG
>OTU_253
GTGCCAGCATCGCTCCGGAGGTTCCGTAACTCAAGAGACTTACTTACTTCGCTCGTCCCGCTGTTC
>OTU_254
ggggggggCCAGCGTTGTTCGGAATTACTGGGCGTAAAGGGCGCGTAGGCGGCCTTCTAAGTCAGACGTGAAATCCCTCG
GCTCAACCGGGGAACTGCGTCTGATACTGGAAGGCTTGAATCCGGGAGAGGGATGCGGAATTCCAGGTGTAGCGGTGAAA
TGCGTAGATATCTGGAGGAACACCGGTGGCGAAGGCGGCATCCTGGACCGGTATTGACGCTGAGGCGCGAAAGCCAGGGG
AGCAAACGGG
>OTU_255
AGCGGGCGGCGTTAAAGTCGTCAACAGCAAAGAAGATATCCGTGCCTTCGCGGAAGCCTGGTTGGGCAAGCGTCTGGTGA
CTTACCAGACTGACGCGCTGGGCCAGCCGGTTCACCAGATCCTGGTAGAAGCGGCGACCGACATCGATAAAGAGCTGTAC
CTGGGCGCGGTAGTGGATCGTTCTACCCGTCGCGTGGTGTTCATGGCGTCTACCGAAGGCGGCGTGGAAATCGAGAAGGT
GGCGGA
>OTU_256
ATCTGGTTAAAGAAAGAGTTCAGATCATCATTGATACCGGCCTGGGCCTGAAAGACTGCGACGGCCAGGCACAAAGCAAC
CCATTTCATGTTATTTTTCATGCGTACCTCGTTCACCGCTTCTGAGCTTGATCCACCGTGACGTCATCCACTTCGCGCCC
TGAATCACCCACTGCGCATAACCCACGAGCGTTCCGATGAACATCAGTATCAGAGCCAGATAGAGAAGCCCGAGCGCCAA
GACGTGATGTTGCCGCTCCAGGA
>OTU_257
AGTAAGAATGGTATGGAAGCCGTAAACATTATCAGAGAAGattgttttgtgtttgtgtgtgctttttttggttggtttgG
TAATCGTTCAAGCCATACTGTTAAATTAATTCATCGGCCTTGTAGCATTTTTCGGCCGCTCTCGGACATTGATGGCTCTT
ATCATGAAGA
>OTU_258
GGAGGGTCCAAGCGTTATCCGGAATCATTGGGTTTAAAGGGTCCGTAGGCGGCCCTGTAAGTCAGTGGTGAAATCTCCCG
GCTCAACCGGGAAATTGCCATTGNTACTGCAGGGCTTGAATTATTGGGAAGTAACTAGAATATGTAGTGTAGCGGTGAAA
TGCTTAGATATTACATGGAATACCGATTGCGAAGGCAGGTTACTACCAATTGATTGACGCTGATGGACGAAAGCGTGGGT
AGCGAA
>OTU_259
GTGCCAGCCTGCTATTTCTAGCTTTCTGTGACTTGATTTTACCCGTAGCAAAGAAGTCAGCCCTGCAAGCGGGATGGGCG
GTCTGTTGAGATTT
>OTU_260
GGTGCAAGCGTTACTCGGAATCACTGGGCGTAAAGGACGCGTAGGCGGATTATCAAGTCTCTTGTGAAATCCTATGGCTT
AACCATAGAACTGCTTGGGAAACTGATAATCTAGAGTGAGGGAGAGGCAGATGGAATTGGTGGTGTAGGGGTAAAATCCG
TAGAGATCACCAGGAATACCCATTGCGAAGGCGATCTGCTGGAACTCAACTGACGCTAATGCGTGAAAGCGTGGGGAGCA
AA
>OTU_261
CTTGCACGTTCGCGGTTCGTCGTTTCGTTTTTGCATTTTTGGCTCCGTGTCTGGTTTGTTTGGACCTGGAAGGGAACCAC
AATTCCTGGAAAG
>OTU_262
GTATGGTGCAAGCGTTATCCGGATTTACTGGGTGTAAAGGGAGCGCAGGCGGTGCGGCAAGTCTGATGTGAAAGCCCGGG
GCTCAACCCCGGTACTGCATTGGAAACTGTCGTACTAGAGTGTCGGAGGGGTAAGTGGAATTCCTAGTGTAGCGGTGAAA
TGCGTAGATATTAGGAGGAACACCAGTGGCGAAGGCGGCTTACTGGACGATAACTGACGCTGAGGCTCGAAAGCGTGGGG
AGCAAA
>OTU_263
GTAGGGTGCGAGCGTTAATCGGAATTACTGGGCGTAAAGCGTGCGCAGGCGGTTTTGTAAGACAGGCGTGAAATCCCCGG
GCTTAACCTGGGAATTGCGCTTGTGACTGCAAGGCTAGAGTGCGTCAGAGGGGGGTAGAATTCCACGTGTAGCAGTGAAA
TGCGTAGAGATGTGGAGGAATACCGATGGCGAAGGCAGCCCCCTGGGACGTGACTGACGCTCATGCACGAAAGCGTGGGG
AGCAAA
>OTU_264
CGGTCAGCCCGAGCACAAACAGGATAGCCGCCAGGATCAGGCCGTGTTGAAGAGGGATCATGCTTGCTCCTCCGATTTTC
TTCTCGCCATTTCGCCACTCGCCGGCGCGTTGCTCAGCACCTCGCCAGGCTTGTGTTCGCGGCCGATATGGAAGGCGACA
ACCAGACCCGCCAACAGCAGCATTGAGGCCAGCTCAACCGCCAATACGTAAGGCCCGAACAGGCTGATGCCCACCGCCTT
CGCGTCGACCATCTCGCCGCT
>OTU_265
GTAGGGTGCAAGCGTTGTCCGGAATTACTGGGCGTAAAGAGCTCGTAGGTGGTTTGTCGCGTCGTCTGTGAAATCCCGGG
GCTTAACTTCGGGCGTGCAGGCGATACGGGCATAACTTGAGTGCTGTAGGGGAGACTGGAATTCCTGGTGTAGCGGTGAA
ATGCGCAGATATCAGGAGGAACACCGATGGCGAAGGCAGGTCTCTGGGCAGTTACTGACGCTGAGGAGCGAAAGCATGGG
TAGCGAA
>OTU_266
TGAAGCATCTCTGGCACAATCTTGGGATCACCTTTTTCCTGACCTCAGATGCCTGGCCGGATGATATAT
>OTU_267
GGGATCTCTTTGAGCAGCGCGCCGCTTTCCGCCAGCAGCGCGCCGTCAATGCCCACTTCACCAAACTCGTTGACCAGCAC
GGCCCATTTTTCATCCGCGGGCTTATGGGCCAGCAGATGCAGAATCGACGTCGTCTTGCCGCTGCCG
>OTU_268
GTGCCAGCAAGTCGCTTTTCGGTGCAAAAAGCCTCAACAACCTCCAGCCGCCCCGAAAAGTCCCGA
>OTU_269
GGTGCAAGCGTTATCCGGATTTATTGGGTTTAAAGGGTCCGTAGGCGGACTGATAAGTCAGTGGTGAAATCCGACAGCTT
AACTGTCGAACTGCCATTGATACTGTTAGTCTGGAATAAGTANTGTAGCGGTGAAATGCATAGATATTACTTAGAACACC
AATTGCGAAGGCAGGTCACTAAGTCTTAACTGACGCTGATGGACGAAAGCGTGGGGAGCGAA
>OTU_270
CCCGTCTGATCACCACAAGGCTGGGCTCCCTTGCTCATTGCTCATTACCGTGTCGACAGTCCTGCTCACCTGCTGCATCA
TCTCTCTCTGCTATTGACTACCGAGCGCACACCGCTGCTGCTGGCTGACTGCTGTATTGGCGGCACATTCGAGGAGGATC
TACCAACTGGGTTCGGGATAAACGAGACGCTCTCTCGAGCGTGAGATCTACCGCGCATCCACGGCACC
>OTU_271
GTAGGGGGCAAGCGTTATCCGGATTTACTGGGTGTAAAGGGAGCGTAGACGGACGGGCAAGTCTGAAGTGAAAGGCAGGG
GCTCAACCCCTGGACTGCTTTGGAAACTGTCCATCTAGAGTGCCGGAGAGGTAAGCGGAATTCCTAGTGTAGCGGTGAAA
TGCGTAGATATTAGGAGGAACACCAGTGGCGAAGGCGGCTTACTGGACGGTAACTGACGTTGAGGCTCGAAAGCGTGGGG
AGCAAA
>OTU_272
TTTGCAGTCGGTCTTCCAGGCGCGCGACTTGCCGGCTGATATGGGATGACGAAACCCCAAGACGCTCAGCGGCGGCGGTG
AACTGGCTGCACTCGGCGACTGCGACGAACTCGTCGATGCCTTCCCAGCGGTTTTCCTGCATGGTGATTATCCCTGTACA
GCAATAAAGTTTTGCTTTTGCCTGGATTATTAATCATTAAGCCATGTTTTACACTCTCAGCCTCAGTTTTTAACCCGATG
G
>OTU_273
GTATGTCGCAAGCGTTATCCGGAATTATTGGGCATAAAGGGCATCTAGGCGGCCCTGTAAGTCTAGGGTGAAAACCTGCG
GCTCAACCGCAGGCCTGCCCCGGAAACTACAGGGCTAGAGTATCGGAGAGGTGGACGGAACTGCACGAGTAGAGGTGAAA
TTCGTAGATATGTGCAGGAATGCCGATGATGAAGATAGTTCACTGGACGGTAACTGACGCTGAAGTGCGAAAGCTAGGGG
AGCAAA
>OTU_274
GGAGGATGCGAGCGTTATCCGGATTTATTGGGTTTAAAGGGTGCGTAGGCGGAACTCCAAGTCAGCGGTAAAAATTCGGG
GCTCAACCCCGTCGTGCCGTTGAAACTGGAGTCCTTGAGTGGGCGAGAAGTATGCGGAATGCGTGGTGTAGCGGTGAAAT
GCATAGATATCACGCAGAACCCCGATTGCGAAGGCAGCATACCGGCGCCCTACTGACGCTGAAGCACGAAAGCGTGGGTA
TCGAA
>OTU_275
CAGCTCGATCGCACGTACCCGATATAACGAGATAGGGCAAGAAAGAGGGCGCTTCCTCTTATCACAAGAAAAGCAAAAAC
>OTU_276
GGTGCAAGCGTTAATCGGAATTACTGGGCGTAAAGCGCACGCAGGCGGTTTGTTAAGTCGGATGTGAAATCCCCGGGCTC
AACCTGGGAACTGCATTCGAAACTGGCAAGCTTGAGTCTTGTAGANGNGGGTAGAATTCCANGTGTAGCGGTGAAATGCG
TAGAGATCTGGAGGAATACCGGTGGCGAAGGCGGCCCCCTGGACAAAGACTGACGCTCAGGTGCTAAAGCGTGGGGAGCA
AA
>OTU_277
GGAGGGTGCAAGCGTTAATCGGAATTACTGGGCGTAAAGCGCACGCAGGCGGTTTGTTAAGTCAGATGTGAAATCCCCGG
GCTCAACCTGGGAACTGCATTTGAAACTGGCAAGCTAGAGTCTCGTAGAGGGGGTTAGAATTCCAGGTGTAGCGGTGAAA
TGCATAGATATTACTTAGAACACCAATTGCGAAGGCAGGTCACTAAGTCTTAACTGACGCTGATGGACGAAAGCGTGGGG
AGCGAA
>OTU_278
GGGGGCAAGCGTTATTCGGAATTATTGGGCGTAAAGGGCGCGTAGGCGGCCCGTCAAGTCTCTCGTGAAATCCCTCGGCT
TAACTGAGGACCTGCGGGAGATACTGTCGGGCTGGAGTCCGGAAGAGGGTGGTGGAATTCCCAGTGTAGCGGTGAAATGC
GTAGATATTGGGAGGAACACCGGTGGCGAAGGCGGCCACCTGGGCCGGAACTGACGCTGAGGCGCGAAAGCGTGGGGAGC
AAACGGG
>OTU_279
GTAGGCAGCGAGCGTTGTTCGGAGTTACTGGGCGTAAAGAGTGCGTAGGCGGTTTTCTAAGTTTGGTGTGAAATCTCCCG
GCTTAACTGGGAGGGTGCGCCGAAAACTGGAAGGCTTGAGTATGGGAGAGGTAAGCGGAATTCCTGGTGTAGCGGTGAAA
TGCGTAGATATCAGGAGGAACACCTGCGGTGTAGACGGCTTACTGGACCATAACTGACGCTGAGGCACGAAAGCGTGGGT
AGCAAA
>OTU_280
CGTTTTTGGTGATTCGGAAAAAGTAAAATACACCCCGCTTACCGCCAAAGAGCGCTTTACCGCCCTACAATCTGGCGAAG
TGGACATCCTCTCCCGTAACACCACTTGGACCTCATCACGCGACGCAGGCATGGGCATGATCTTCGCTGGCGTTAACTAC
TACGACGGCATTGGATTCCTCACCCACA
>OTU_281
GGAGGGTGCAAGCGTTAATCGGAATTACTGGGCGTAAAGCGCACGCAGGCGGTTTGTTAAGTCGGATGTGAAATCCCCGG
GCTCAACCTGGGAACTGCATTCGAAACTGGCAAGCTTGAGTCTTGTAGAGGGGGGTNGAANNNCAGGTGTAGCGGTGAAA
TGCGTAGAGATCTGGAGGAATACCGGTGGCGAAGGCGGCCCCCTGGACAAAGACTGACGCTCAGGTGCGAAAGCGTGGGG
AGCAAA
>OTU_282
GGAGGGTGCAAGCGTTATCCGGATTTATTGGGTTTAAAGGGTCCGTAGGCGGACTGATAAGTCAGTGGTGAAATCCGACA
GNNTAACTGTNNNNNNGCCATTGANNNNNNTAGTCTTGAGTAAGGTTGAAGTGGCTGGAATAAGTAGTGTAGCGGTGAAA
TGCATAGATATTACTTAGAACACCAATTGCGAAGGCAGGTCACTAAGTCTTAACTGACGCTGATGGACGAAAGCGTGGGG
AGCGAA
>OTU_283
TCCAATTACGGTGCATTCGAGCGTGTGCCGTTTCTGTTTGTGTGATGATTATTGGCGATATTGGTATC
>OTU_284
GGAAGGTTCATTTCCAGGGCGCACAGATCCAGAACGATGTCAGCCAGCTGCAGCAAGACGCGGATCAGAAT
>OTU_285
GGAGGGTGCAAGCGTTAATCGGAATTACTGGGCGTAAAGCGCACGCAGGCGGTTTGTTAAGTCAGATGTGAAATCCCCGG
GCTCAACCTGGGAACTGCATTTGAAACTGGCAAGCTAGAGTCTCGTAGAGGGGGGTAGAATTCCAGGTGTAGCGGTGAAA
TGCGTAGAGATCTGGAGGAATACCGGTGGCGAAGGCGGCCCCCTGGACGAAAGCGTGGGGAGCGAA
>OTU_286
CCGTGTTAGCCAATCAGATAGTATTTCAGCGTGTGCTTCATGTCCGGGCTCAGATCGTCGATGGATTTCAGCATCCAGCG
C
>OTU_287
GCCCAATGGATAAGCTAGGAAATATTCAGGAGATCTTTACTATGGTTTCTCACAGCCTATTGGGTATGGATTATGTAACT
ATTATCGGTGTTTTTATCTTCTATTTCCTTTTAGGATATATCTTCTATAGCTCTATTTATGCAGCAGTGGGCTCTGCTGT
AGACAATGAAAC
>OTU_288
TACGGAGGGTGCCAGCGTGATCCGGATTGATTGGGTTTACAGGGTCCGTAGGCGGACTGATAAGTCAGTGGTGAAATCCG
ACAGCTTACCTCTCGCACTGCCCTTGATACTGTTAGTCTTGAGTAAGGTTGAAGTGGCTGGAATAAGTAGTGTAGCGGTG
AAATGCATAGATATTACTTAGAACACCAATTGCGAAGGCAGGTCACTAAGTCTTAACTGACGCTGATGGACGAAAGCGTG
GGGAGCGAA
>OTU_289
AAACTGCGTCTTCATGATGCGGCCCAGCAGGTTGTGCAAGGCAATCAGCGCGGGTTCGCTTTCCAGACGCTCGCCGTATG
GCGGGTTGCTGATAACCGTGCCGGTCGGGCCTTCTGGCAGTGGGTTAGTCAACTTGCCGACTTCTTTGGCATCAAAGCTA
A
>OTU_290
GTAGGGTGCGAGCGTTAATCGGAATTACTGGGCGTAAAGCGTGCGCAGGCGGCTTTGCAAGACAGAGGTGAAATCCCCGG
GCTCAACCTGGGAACTGCCTTTGNGACTGCAAGGCTAGAGTACGGCAGAGGGGGATGGAATTCCGCGTGTAGCAGTGAAA
TGCGTAGATATGCGGAGGAACACCGATGGCGAAGGCAATCCCCTGGGCCTGTACTGACGCTCATGCACGAAAGCGTGGGG
AGCAAA
>OTU_291
GTAGGGTGCAAGCGTTGTCCGGAATTATTGGGCGTAAAGAGCTCGTAGGCGGTCTGTCGCGTCGGCTGTGAAAACTCGGG
GCTCAACCCCGAGCCTGCAGTCGNTACGGGCAGACTAGAGTGCTGTAGGGGAGACTGGAATTCCTGGTGTAGCGGTGAAA
TGCGCAGATATCAGGAGGAACACCGGTGGCGAAGGCGGGTCTCTGGGCAGTAACTGACGCTGAGGAGCGAAAGCGTGGGG
AGCGAA
>OTU_292
CGAGCGTTGTCCGGAATTATTGGGCGTAAAGAGCTTGTAGGCGGTTGATCGCGTCGATAGTGAAATCCCGGGGCTCAACC
TCGGGCTTGCTGTCGATACGGGTTGACTTGAGGAAGGTAGGGGAGAATGGAACTCCCGGTGGAGCGGTGGAATGCGCAGA
TATCGGGAAGAACACCGGTGGCGAAGGCGGTTCTCTGGACCTTTCCTGACGCTGAGAAGCGAAAGCGTGGGGAGCAAACA
GGC
>OTU_293
GGAGGGTGCAAGCGTTAATCGGAATTACTGGGCGTAAAGCGCACGCAGGCGGTTTGTTAAGTCAGATGTGAAATCCCCGG
GCTCAACCTGGGAACTGCATTTGAAACTGGCAAGCTAGAGTCTCGTAGAGGGGGGTAGAATTCCACGTGTAGCAGTGAAA
TGCGTAGAGATGTGGAGGAATACCGATGGCGAAGGCAGCCCCCTGGGCCAATACTGACGCTCATGCACGAAAGCGTGGGG
AGCAAA
>OTU_294
AGACAGCAATGGCCGCCGAGACAGTGTGACGTCATTTTCGTGGTGGTGATATTTAACGAAAATCATGTGAGAAAACTGTT
ACGCGAGCTACAGTGGAAGATTCTAATGGATGGTTTCGTTGAAAAGTTATTTAAATAGTGGTATGCGATAGGATTTTTAA
TGGTGTTTCGGTTTGAAATAAGACTTTTTCTTCTAACAGTTGTGGACTGCACACCACACACACTTTCACAC
>OTU_295
GCGGTCTAATGTAGTGGTGATTGGTTATTAATAATGCTGCCATCTTACCCCACCACCCAGCGCACTTCTCGCGCGGGATA
TCAACACGTGCCAAAAACCTTCCAACAGATAGCCACGCCGAGTGGTGCTAGAAGCTCAGCCAACTGAAGTCGCGAAGTAG
CTGTAGAATGTGTTTGGACACTTGACCAGAAGC
>OTU_296
GCGCGAACGCAGTTTCGCCTCAATGGCCTTGACCAGGCGCAAAGGAGCATCGAATGTCCAACCAACAGCAAGTCCC
>OTU_297
GTAAGAGACTAGTGTTATTCATCACAATTAGGTTTAAAGGGTACCTAGACGGTCAAAATAGCATAAAAAATGTAACTACT
TGACTAGAGTTTTATGTAAGAGGGCAGAATCTGCGGTGGAGAGATAAAATTTTATGATACCAAAGGGACTGGTAAAGGTG
AAGACAGCCCTCTATGTAGAAACTGACGTTGAGGGACGAAGGCACAGGTCACGAA
>OTU_298
GGAGGATCCGAGCGTTATCCGGATTTATTGGGTTTAAAGGGAGCGTAGATGGATGTTTAAGTCAGTTGTGAAAGTTTGCG
GCTCAACCGTAAAATTGCAGTTGATACTGGATATCTTGAGTGCAGTTGAGGCAGGCGGAATTCGTGGTGTAGCGGTGAAA
TGCTTAGATATCACGAAGAACTCCGATTGCGAAGGCAGCCTGCTAAGCTGCAACTGACATTGAGGCTCGAAAGTGTGGGT
ATCAAA
>OTU_299
GGAGGGAGCTAGCGTTGTTCGGAATTACTGGGCGTAAAGCGCGCGTAGGCGGCTTTGTAAGTTAGAGGTGAAAGCCCGGA
GCTCAACTCCGGAACTGCCTTTAAAACTGCATCGCTTGAATCCAGGAGAGGTGAGTGGAATTCCGAGTGTAGAGGTGAAA
TTCGTAGATATTCGGAAGAACACCAGTGGCGAATGCGGCTCACTGGACTGGTATTGACGCTGAGGTGCGAAAGCGTGGGG
AGCAAA
>OTU_300
CACACGATTAACCCAAGTCAATAGAAGCCGGCGTAAAGAGTGTTTTAGATCACCCCCTCCCCAATAAAGCTAAAACTCAC
CTGAGTTGTAAAAAACTCCAGTTGACACAAAATAGACTACGAAAGTGGCTTTAACATATCTGAACACACAATAGCTAAGA
CCCAAACTG
>OTU_301
CGTGGGCAGAGTATCGATCACCGCCAGATCGCCAGAAAAATAGTCACGCAGCTTGTCACTAAGGCCCCCAGGGTTA
>OTU_302
ACATTACCGCCAGATGCCAGGCAATATTGCCGCCCAGCCAGCCTCCCAGCGTAGTTATTTGCGGGAAGGTGAGAAATTCG
AATAACGGGTCGGCATTG
>OTU_303
TACCACCTTGTCATGTCGTGTTCGCGTGGAGACGTGCTGGCACGGTAGGGGGGCGCAAGGCCAG
>OTU_304
CGTTTGACCCACAGCGACAGCGCCCGGCGCGACGCGGAAATCCTGTTGGGTTTCGTGACCGGCAAGGCCAGAACCTTCCT
GATGGCGTTCGGT
>OTU_305
GTAGGGTGCGAGCGTTAATCGGAATTACTGGGCGTAAAGCGTGCGCAGGCGGTCTTGTAAGACAGAGGTGAAATCCCTGG
GCTCAACCTAGGAATGGCCTTTGTGACTGCAAGGCTAGAGTGCGGCAGAGGGGGATGGAATTCCGCGTGTAGCAGTGAAA
TGCGTAGATATGCGGAGGAACACCGATGGCGAAGGCAGTCCCCTGGGCCTGCACTGACGCTCATGCACGAAAGCGTGGGG
AGCAAA
>OTU_306
GGAGGGCGCGAGCGTTACCCGGATTCACTGGGCGTAAAGGGCGTGTAGGCGGCCTGGGGCGTCCCATGTGAAAGACCACG
GCTCAACCGTGGGGGAGCGTGGGNTACGCTCAGGCTAGACGGTGGGAGAGGGTGGTGGAATTCCCGGAGTAGCGGTGAAA
TGCGCAGATACCGGGAGGAACGCCGATGGCGAAGGCAGCCACCTGGTCCACCCGTGACGCTGAGGCGCGAAAGCGTGGGG
AGCAAACCGG
>OTU_307
CACCCCCGCCTCTCTTGTGGGATTGGGCTTTGGGACTTTCGGAACGTTGGGCCCTGTTCCTTGGTGTCCATGTTCCACAG
AAGCATATCAGCAACACACGATAGAGCTGCAGTCCGGTATGGAAGGGCCCTCGCTCAAGCTGTGGGTGGTGTTACGATAG
GAATTGTTAGTAATGTGGGGCTTTTGTTTTGTGCCTTCCAATTTTCCTAGCCAAGTGTTTTCCTGCATGAGCCCATTTAT
CATTTC
>OTU_308
GTAGGGTGCGAGCGTTGTCCGGAATTACTGGGCGTAAAGAGCTCGTAGGTGGTTTGTCACGTTGTCCGTGAAAACTCACA
GCTTAACTGTGGGCGTGCGGGCGNTACGGGCAGACTGGAGTACTGTAGGGGAGACTGGAATTCCTGNTGTAGCGGTGGAA
TGCGCAGATATCAGGAGGNACACCGGTGGCGAAGGCGGGTCTCTGGGCAGTAACTGACGCTGAGGAGCGAAAGCGTGGGG
AGCGAA
>OTU_309
GTAGGGTGCAAGCGTTAATCGGAATTACTGGGCGTAAAGCGTGCGCAGGCGGTTGTGTAAGTCAGATGTGAAATCCCCGG
GCTCAACCTGGGAATTGCATTTGNGACTGCACGGCTAGAGTGTGTCAGAGGGGGGTAGAATTCCACGTGTAGCAGTGAAA
TGCGTAGATATGTGGAGGAATACCGATGGCGAAGGCAGCCCCCTGGGATAACACTGACGCTCATGCACGAAAGCGTGGGG
AGCAAA
>OTU_310
TCCAAACACACCTCCAGCACCAGTATTCACACCATCCCTTTGTCCATTCGGAACCGAAAGACTTCCTCCCGTCG
>OTU_311
AGGGGGCCAGCGTTTCTCGGAATGACTGGGCGTAAAGGGCGCGTAGGCGGTTTGCACAGTCAGATGTGAAATTCCAGGGC
TTAACCTTGGGGCTGCATTTGATACGTGTAGACTAGTGTGTGAGAGGGTTGTGGAATTCCAAGTGTAGAGGTGAAATTCG
TAGATATTGGGAAGAACACCGGTGGCGAAGGCGGCAACCTGGCTCATGACTGACGCTGAGGCGCGAAAGCGTGGGGAGCA
AA
>OTU_312
GTAGGGGGCAAGCGTTATCCGGATTTACTGGGTGTAAAGGGAGCGTAGACGGTTTTGCAAGTCTGAAGTGAAAGCCCGGG
GCTTAACCCCGGGACTGCTTTGGAAACTGTAGAACTAGAGTGCAGGAGAGGTAAGTGGAATTCCTAGTGTAGCGGTGAAA
TGCGTAGATATTAGGAGGAACACCAGTGGCGAAGGCGGCTTACTGGACTGTAACTGACGTTGAGGCTCGAAAGCGTGGGG
AGCAAA
>OTU_313
CAAGCCAAAGGCACCGAAGCCAAAGAAGGCAGCAGCTCCCGCCAAGAAGGCCGCTGCCCCGAAGAAAGCCGTCGCACCGA
AGAAG
>OTU_314
GAAGGGTGCAAGCGTTACTCGGAATTACTGGGCGTAAAGCGTGCGTAGGTGGTGGCTTAAGTCCGTTGTGAAAGCCCTGG
GCTCAACCTGGGAATTGCAGTGGATACTGGGTCACTAGAGTGTGGTAGAGGGTGGCGGAATTCCCAGTGTAGCAGTGAAA
TGCGTAGAGATCGGGAGGAACACCCGTGGCGAAGGCGGCCACCTGGGCCAACACTGACACTGAGGCACGAAAGCGTGGGG
AGCAAA
>OTU_315
GTAGGTGGCAAGCGTTGTCCGGAATTATTGGGCGTAAAGCGCGCGCAGGCGGTTTCTTAAGTCCATCTTAAAAGCGTGGG
GCTCAACCCCATGAGGGGATGGAAACTGGGAAGCTGGAGTATCGGAGAGGAAAGTGGAATTCCTAGTGTAGCGGTGAAAT
GCGTAGAGATTAGGAAGAACACCGGTGGCGAAGGCGACTTTCTAGACGAAAACTGACGCTGAGGCGCGAAAGCGTGGGGA
GCAAA
>OTU_316
GGTCTCGAGCGTTAGGCGGAATCACTGGGCTTAAAGCGTGTGTAGGCGGCGGGCTAAGTACCTTGTGAAATCCCACGGCT
TAACTGTGGAACTGCTGGGTATACTGGTTCGCTTGAGCGGTCTAGGGGCGAGCGGAACAAATGGTGGAGCGGTGAAATGC
GTAGATATCATTTGGAACGCCAACGGTGAAAACAGCTCGCTGGGGACCTGCTGACGCTGAGACACGAAAGCCAGGGGAGC
GAACG
>OTU_317
TTCTTCTGCTCCTTGGTTGATCTTCTACTGCACCCATGTCTTCTTCTTCTTCTGTGGCACTACAACCTCGAGAGGTCTCG
ACCTGCCATTTCTGGCTTTCTGTGACTTAATTTTACCCGTAGAAAAGTAGTCAGCCTTTCGTACGGGGAGGCGGTCTGGA
TGGG
>OTU_318
CTCATAGACAATCAGCTTCTTGCTGCTGCTTTTCTGGTGTTTCACCTTGGCCGACTTGTAAATCCGGTTGATGGTATCGC
GCAGGGAGAACTGTGCCACATCCTGTGGCCTAAGCTGCTTGACCGGCTCCAGGCTGCGCAAGGTGGCCAGATGGGAGAAA
ATCAACTGGTCGCTCACCACCTTCACCGCATAGCCGTACTCGCTGGCCAGGCGCT
>OTU_319
CCATCTAATAGCAGGCGAAACAAAGTGTTCCCGGTACGGTGTAGGAGCGTAATGCCGGCGGCAATAACAGCGGCACAAGC
ACAAAACAGCACTAGCAGCAATGGGTGACCGCGTAAA
>OTU_320
GTAGGTGGCAAGCGTTGTCCGGAATTATTGGGCGTAAAGCGCGCGCAGGCGGATTGGTCAGTCTGTCTTAAAAGTTCGGG
GCTTAACCCCGTGATGGGATGGAAACTGCCAATCTAGTGTAGCGGTGAAATGCGTAGATATTAGGAAGAACACCAGTGGC
GAAGGCGACTTTCTGGACGAAAACTGACGCTGAGGCGCGAAAGCCAGGGGAGCGAACG
>OTU_321
GTGCCGAGGGCGGAAAGAAAGCGGTTGGGCACGGTACGCAAGATACCGAACAGCGAACCGACGAAGAAAGCGATAATCCA
TGCACAGACGGAGAGGGCCACCGTGACCTGAAAGCCGGACCAAATCCAGCCGAGGTAAGTGGTGTTCCCAAACGGGGCCT
GCTGCAGGA
>OTU_322
TGTAAGATGGGGGGTAAGTATTTTTCGAAATGACTGGGCGTAACGGGCACGTAGGCGGTGAATCGGGTCGAAAGTTAAAG
TTGCCAAAAACTGGCGGAATTCTCTTGAAACCAATTCACTTGAGTGAGACAGAGGAGAGTTGAATTTCATGTGTAAGGGT
GAAATCCGTAGATCTACGAAGGGACGCCAAAAGTGAAGGCAGCTTTCTGGGTCCTTACCGACGTTGGGGTGCGAAAGCAT
AGGGAGCAAACAT
>OTU_323
TCGAAAGAACCAACTTTCGGGCCAGTCTGGCCAAACACGGCGTTTTCCGCCGCGATAGTCAGGTCGCACATCATGTGCAG
CACATGGCCGCCGCCGATGG
>OTU_324
GGCGTCACCAGCGGATAGATGCCGGTCTGGCCGCCGCCGATGCCGACGGAGCCGGCCGCCACCGCCAGACGCGGCTCAGC
GCGGCGCGGCGTCGCCAGCTGTTCCGGCATACCGCCCAAATAGG
>OTU_325
AGGCACTATGGGAGAAAAACTTTGAAAATTGGTTTGAACCATGAAATTGGAAAATCAAATAATCATGGGAAGTTTCAAAT
TTGGTTTGCTCGTCTTTCTATGACTTGAACATTTATTATTACATTTAAGACATGACTTATTATTTCCACAATATATAAAT
CAATGTGAAATCACATAAGTTGAGAGTCCATTTTCCTTTT
>OTU_326
AGGTTTCCATCCCGTGATTCAGCGCCGCCAGCGGGCCACCGATAATAAAAGCCATCACCATGCAGGTCAGCAGCGTGCCG
CCTACGGGCAGGATAAAAATAGGGCCAGCCGAGGCCAGCGCAGCAGGCAGTTTGACCCAGGTTGCCAGCGCCCGCACGAT
GTATCCCGCAACAAAACCGGCGGCGAGCGCCCCA
>OTU_327
GTAGGGTGCGAGCGTTAATCGGAATTACTGGGCGTAAAGCGTGCGCAGGCGGTTGTGTAAGACAGGTGTGAAATCCCCGG
GCTTAACCTGGGAACTGCGCTTGTGACTGCACAGCTAGAGTATGGCAGAGGGGGGTGGAATTCCACGTGTAGCAGTGAAA
TGCGTAGAGATGTGGAGGAACACCGATGGCGAAGGCAGCCCCCTGGGCCAATACTGACGCTCATGCACGAAAGCGTGGGG
AGCAAA
>OTU_328
ACGTAAGACACGGCTTAGTTCTTTACACACGAGAATACTCTAATTAAGGCATATAATTTGTATATTTTTACTGTGAAATA
AAGCAAAGTTGCATATTATGTTGCAACAAACTGGTGTGGGAAATTGTAATTCTCGGACTTTTTTGTATTTTATCCATAAT
ATGATCTCGAACAAAAAAAGGGAACATAAAATTTAAAAATAGAACAACATAATTTATAAT
>OTU_329
GTGCCAGCCAGCCACACTGATTGTAACATGTGTTAAACGCTTTCCGCCTTCCGATGATGAGTTTCGATCGCCA
>OTU_330
AGAAGAGACAGAAAGCACGGCGGCTGAGGAAGAAGCCGAGACCACTTCAGCACCCGATGAAGAGAC
>OTU_331
TGACGCCGGCGATCTCCAGCCCCGGCACCCAGCGCGCCGCGCCGTTGATGACCATATGCAAACCGGTGGTGGTGCCTATC
AGGAAGACCAGGCCGCCGATCAGCAACAGCAGAACGACC
>OTU_332
GCCACCTAGTTAGCGTTCGATTCTGACCAATCCGTTTCATTCTCGCAGGTGGGAAAGTGTGAACACCATTCACGGCCGCT
CG
>OTU_333
CTGGAAACCACCGCGCCGGACGGCTACTCCGGCGCCATCAAACTGCTGGTCGGCGCCGATTTCAACGGCACGGTGCTCGG
CACCCGAGTCATTGAGCACCAC
>OTU_334
GGAGGGTGCAAGCGTTAATCGGAATTACTGGGCGTAAAGGGCGCGTAGGCGGTTTACACAGTCAGATGTGAAATTCCAGG
GCTTAACCTTGGGGCTGCATTTGNTACGTGTAGACTAGAGTGTGAGAGAGGGTTGTGGAATTCCCANTGTAGAGGTGAAA
TTCGTAGATATTGGGAAGNACACCGGTGGCGAAGGCGGCAACCTGGCTCATTACTGACGCTGAGGCGCGAAAGCGTGGGG
AGCAAA
>OTU_335
ATGAAGAGACAGAAAGCACGGCGGCTGAGGAAGAAGCCGAGACTACTCCAGCAGCAGACGAAGAGAC
>OTU_336
AACCACCATCCACCATCCACAAATCGAATCCACCGCCGATCGAATGGCCGAATGCAAAATGATGC
>OTU_337
GAAGGGGGCTAGCGTTGCTCGGAATGACTGGGCGTAAAGGGCGCGTAGGCGGTTTGTTAAGTCAGATGTGAAATCCCCGG
GCTCAACCTGGGAACTGCATTTGNAACTGGCAAGCTAGAGTCTCGTAGAGGGGGGTAGAATTCCAGGTGTAGCGGTGAAA
TGCGTAGAGATCTGGAGGAATACCGGTGGCGAAGGCGGCCCCCTGGACGAAGACTGACGCTCAGGTGCGAAAGCGTGGGG
AGCAAA
>OTU_338
CTTAAACTGTNCGTTCAGTTCCGACAGTGTTGGTGGGATCTTCGATGGCTCGGGGGAGAGTTCATCCGGCACAGTCCAGC
GAGCGGTAAGGTTACGCATCGCAATGACCACCTCGCCCGACAGTAGACCGTCGTTCGGCTCGTCCAGCAAACGGAGCGTT
TCACCGACGGTACCATTTTCATGTTCCTGCTTCCCATCGCTCTTGGCAGCGGTGCCTGCCTGACCCTTCTGATCCTGCAC
TTCATCGTACTCA
>OTU_339
AAAAAACCGACAACGACGATGCCCGCAAGGCCGCCGTCGCTGCCGCCGTGGCCCGCGCTAAGGCTAAGAAAGCGGCTGCA
ACGCAG
>OTU_340
GGAGGATACGAGCGTTATCCGGATTTATTGGGTTTAAAGGGTGCGCAGGTGGTCCTGCAAGTCAGTGGTGAAAAGCTGAG
GCTCAACCTCAGCCTTGCCGTTGAAACTGCAAGACTTGAGAGTACATGATGTGGGCGGAATGCGTAGTGTAGCGGTGAAA
TGCATAGATATTACGCAGAACTCCGATTGCGAAGGCAGCTCACAAAGGTATGTCTGACACTGAGGCACGAAAGCGTGGGG
AGCAAA
>OTU_341
GGAAGGTCCGGGCGTTATCCGGATTTATTGGGTTTAAAGGGAGCGTAGGCCGTGGATTAAGCGTGTTGTGAAATGTAGAC
GCTCAACGTCTGACTTGCAGCGCGAACTGGTCCACTTGAGTGTGCACAACGCAGGCGGAATTCGTCGTGTAGCGGTGAAA
TGCTTAGATATGACGAAGAACCCCGATTGCGAAGGCAGCTTGCGGGAGCACGACTGACGCTGAAGCTCGAAAGTGCGGGT
ATCGAA
>OTU_342
GTGCCAGAAGCCGAGGTAATAAGGAGGGTGAAAGCGTTATCAGGATTTATTGGGTTTAAAGGGTACGTAGGCGGACTGAT
AAGTCAGTGGTGAAATCCGACAGATTAAATGTCGAAATGAAATTGATAATGTTAGTATTGAGTAAGGTTGAAGTGGCTGG
AATAAGTAGTGTAGCGGTGAAATGCATAGATATTACTTAGAACACCAATTGCGAAGGCAGGTCACTAAGTCTTAACTGAC
GCTGATGGACGAAAGCGTGGGGAGCGAA
>OTU_343
CAGGAAAAACTGTATTTTCAAGTGGAGCGCTCTTGTCCTGCATTGGAAAATGTGTACAGCCAAACGTTC
>OTU_344
AATGAACGACCAGCAGGTGATGGCGAGCTTTATTTCGGAGGGGCATTTCCAGCCTCATATCCGGCGAATGCGCAGAATCA
GTAAAAGCCGTCGCGATCTGCTGCTGGCCGAGTGGAATCAGCATTTGAGCCATATTGGCGTGATGCCGGAAGTGGCCTCG
GGGCTACATGCGGCGATTACGCTGGATGATGCTGAAAC
>OTU_345
GAAGGGGGCGAGCGTTGTTCGGAATTACTGGGCGTAAAGGGCGTGTAGGCGGCGACCCAAGTCAGATGTGAAAGTCCTGG
GCTTAACCTGGGGACTGCATTTGATACTGGGTTGCTTGAATTCGGGAGAGGATAGCGGAATTCCCAGTGTAGAGGTGAAA
TTCGTAGATATTGGGAAGAACACCGGTGGCGAAGGCGGCTATCTGGACCGACATTGACGCTGAGGCGCGAAAGCGTGGGG
AGCAAA
>OTU_346
GTAGGTGGCAAGCGTTGTCCGGATTTACTGGGCGTAAAGAGCGCGCAGGCGGCCAAGTCAGTCGAATGTGAAAGCCCCCG
GCTTAACTGGGGAGGGTCATTCGATACTGCTCGGCTCGAAGACAGGAGAGGGAAGTGGAATTCCCGGTGTAGTGGTGAAA
TGCGTAGATATCGGGAGGAACACCAGTGGCGAAGGCGACTTTCTGGCCTGTTCTTGACGCTGAGGCGCGAAAGCTAGGGG
AGCAAACGGG
>OTU_347
GCGAAGGCCAGCTTGCCGGTATCCTTGAGGATGTCGCCCAGGTAATGGTCGATCATCTGCAGGGCCAGCTTCTCGAACAG
CGCCTGCATGCTGGCGGCGTAGTGGATGTACGGCTCGTCGGCGATGTCGCCTTCGCGCTTGGGCCCCAGCCACTCGATCA
GTTTCGGCGAGAAG
>OTU_348
CCACCTCGAACAGCTCCCCCGTGCCCTGGCACTGCTCGCTGCCCAGGTAAACCACCAGTGGGCTGACCAGCTCGGGCTTG
AGCCGCTCGAATACCTGGGGTGGGATCAGCCCCTCGGTCATGCGGGTACCGCCCGTGGGAGCAATGGCGTTGACCAGGAT
GCCGTGCTTGCGCCCTTCGATGGCCAGCGTGCGGGTCAACCCGTACAGGCCCAGCTTGGCCATGCCGTAATTGGCCTGCC
CAAAGTTGCCG
>OTU_349
GTAGGTCCCGAGCGTTGTCCGGATTTATTGGGCGTAAAGCGAGCGCAGGCGGTTTAATAAGTCTGAAGTTAAAGGCAGTG
GCTTAACCATTGTTCGCTTTTGAAACTGTTAGACTTGAGTGCAGAAGGGGAGAGTGGAATTCCATGTGTAGCGGTGAAAT
GCGTAGATATATGGAGGAACACCGGTGGCGAAAGCGGCTCTCTGGTCTGTAACTGACGCTGAGGCTCGAAAGCGTGGGGA
GCAAA
>OTU_350
GTAGGGCGCGAGCGTTGTCCGGAATTATTGGGCGTAAAGAGCTTGTAGGCGGTTTGTTGCGTCTGCTGTGAAAGACCGGG
GCTTAACCCCGGTATTGCAGTGGGTACGGGCAGACTAGAGTGCAGTAGGGGAGACTGGAATTCCTGGTGTAGCGGTGAAA
TGCGCAGATATCAGGAGGAACACCGATGGCGAAGGCAGGTCTCTGGGCTGTAACTGACGCTGAGAAGCGAAAGCATGGGG
AGCGAA
>OTU_351
GGGGGGAGCAAGCGTTGTTCGGATTTACTGGGCGTAAAGGGCGCGTAGGCGGCCTCCGCAAGTCGACTGTGAAATCTCCG
GGCTTAACCCGGAACGGTCAGCCGAAACTGCGGGGCTAGAGTGCAGAAGGGGCAACTGGAATTCTCGGTGTAGCGGTGAA
ATGCGTAGATATCGAGAGGAACACCTGCGGCGAAGGCGGGTTGCTGGGCTGACACTGACGCTGAAGCGCGAAAGCTAGGG
GAGCGAACGGG
>OTU_352
GACAGAGGTGCCAAGCGTTAGGCGGAATCACTGGGCTTAAAGCGTGTGTAGGCGGATCGTTAAGTACCTTGTGAAATCCC
ACGGCTCAACCGTGGAACTGCTCGGTATACTGGCGGTCTTGAGCCACCTAGGGGCAACTGGAACAAGCGGTGGAGCGGTG
AAATGCGTAGATATCGCTTGGAACGCCAACGGTGAAAACAGGTTGCTGGGGGTGTGCTGACGCTGAGACACGAAAGCCAG
GGGAGCGAACG
>OTU_353
GTAGGGCGCAAGCGTTGTCCGGAATTATTGGGCGTAAAGAGCTTGTAGGTGGCTTGTCGCGTCTGCCGTGAAAACCCGAG
GCTCAACCTCGGGCGTGCGGTGGGTACGGGCAGGCTAGAGTGTGGTAGGGGAGACTGGAACTCCTGGTGTAGCGGTGATA
TGCGCAGATATCAGGAAGAACACCGATGGCGAAGGCAGGTCTCTGGGCCATTACTGACACTGAGAAGCGAAAGCATGGGG
AGCGAA
>OTU_354
TGGAAAAGTGAAGTTGGATGGCAGAATGATGTAATGGGGGAGGAGTACCCAAGAAGGAACTATTTATAGGGCAAGATGGA
CAAGGGCAAATCTGACTTATTTCTTTGCCTCATCCG
>OTU_355
GTGCCAGCGCCGCACGCAAATCCAGAACTCGTGCCCATAGAGGACTACGGAAAATGTCTCAGTTAACTTCGGGAAAAGTC
TGCAAAATGAAGTGGACACAACAAAGCAAGCAATTT
>OTU_356
GGAGGGTGCAAGCGTTAATCGGAATTACTGGGCGTAAAGCGCACGCAGGCGGTTTGTTAAGTCGGATGTGAAATCCCCGN
NCTCAACCNGGNNNCTGCATTCGNAACTGGCAAGCTTGAGTCTTGTAGAGGGGGGTAGAATTCCAGGTGTAGCGGTGAAA
TGCGTAGAGATCTGGAGGAATACCGGTGGCGAAGGCGGCCCCCTGGACAAAGACTGACGCTCAGGTGCGAAAGCGTGGGG
AGCAAA
>OTU_357
ggggggggCAAGTGTTATTCGGAATGACTGGGCGTAAAGGGCACGTAGGCGGTGAAAAGGGTGGAAAGTGAAAGTCGCCA
AAACACTGGCGGGGTGCTTTCTTGACCATTTCACTTGAGTGAGATAGGGGAGAGTGGAATTTCGTGTGGAGGGATCAAAT
CCTAAGATATACGAAGGAACGCCAACCGCGAAGGCAGCTCTCTGGGTCCCCACTGACGCTGGGGTGCGAAAGCATGGGGA
GCAAACAGGATC
>OTU_358
GTGCCAGCGCCGCTGTCACGTAAACCACCAATATTCTACTATACCGATTCCAAATGTTCCTTCCATTATATGATTCAAAA
CCCTACGATAAAGCTGCCTTATTAACCTCTCCAAGTACATCCGTCAAACATTAGCAAGGATTTAGGATCGTAACCCAACC
GAGATCAGCGAATGATCGACCTTCGTAGTGCAGTCGCAttctcaactctttctttctctttctctctctatcttctGCAA
AATCTGTTTACAATGCA
>OTU_359
GGAGGGTGCAAGCGTTATCCGGATTTATTGGGTTGTAGGCGGACTGATAAGTCAGTGGTGAAATCCGACAGCTTAACTGT
CGAACTGCCATTGATACTGTTAGTCTTGAGTAAGGTTGAAGTGGCTGGAATAAGTAGTGTAGCGGTGAAATGCATAGATA
TTACTTAGAACACCAATTGCGAAGGCAGGTCACTAAGTCTTAACTGACGCTGATGGACGAAAGCGTGGGGAGCGAA
>OTU_360
GGAGGATGCGAGCGTTATCCGGAATCATTGGGTTTAAAGGGTCCGTAGGCGGGCTGATAAGTCAGAGGTGAAAGCGCTTA
GCTCAACTAAGCAACTGCCTTTGAAACTGTCAGTCTTGAATGATTGTGAAGTAGTTGGAATGTGTAGTGTAGCGGTGAAA
TGCTTAGATATTACACAGAACACCGATAGCGAAGGCATATTACTAACAATTTATTGACGCTGATGGACGAAAGCGTGGGG
AGCGAA
>OTU_361
TTGACGTCCGCCGGTGCCGGCACCGCCGGATGGGTGGATGCTTCTTGCCGGAAGATCGGCTGGCCGACCGGCGCGCCGCG
CAGCGCATCGAGCCAGTAGTCCAGATGTTGCTGCTGC
>OTU_362
CGGAGCGCAGCTCGGCGCTGTCGCGGCCGGCGGTGTCGACGATCACGTAGTCGTAATGACGATCCAGCTCCAGTAGCGTT
TCCTTGATTTTGCCCGACGCGGCCACCACCGGAATGTGCGGCAGCCCTTCGACGTTCTGGCGGTCGTTGTACCAGGTCAT
GATCGATTTCTGGTCGTCGGCATCGACGATGATCGCCGTCTTGCCTTGCTTAAGAATC
>OTU_363
GTGCCAGCCAATTGTTTGGTGCCCATAAACAGGTGCTCGTGCAAAATTGCCCATTTTGCCAAAAAACCTTACTCTCCCCC
TGTTGCTGCTGCGATGTGTCTAGCGCACGTGATCGGAAACTCT
>OTU_364
ATGACCAGGGCAGCCACCACGGCGACACTCGCCTGATGCGCCATGCTTATGGCGAAGGTGAAAAATATGTCCCGTTGGTC
CTGCGAGCACAAAAACTGTGGGATGCCCTGGCGGAAGCCAGCGGTGAGAAGCTCTTCCACCGCACCGGGGTCATTAACCT
GGGGCCATCTGATTCGCCCTTTATTCGCAATGTCGCCTCCAGCGCAGAGAAATTTTCCCTGCCGGTT
>OTU_365
CAAGCGTTATCCGGAATTATTGGGCGTAAAGGGCTCGTAGGCGGTTCGTCGCGTCCGGTGTGAAAGTCCATCGCTTAACG
GTGGATCCGCGCCGGGTACGGGCGGGCTTGAGTGCGGTAGGGGAGACTGGAATTCCCGGTGTAACGGTGGAATGTGTAGA
TATCGGGAAGAACACCAATGGCGAAGGCAGGTCTCTGGGCCGTTACTGACGCTGAGGAGCGAAAGCGTGGGGAGCGAA
>OTU_366
GGTGCAAGCGTTATCCGGATTTATTGGGTTTAAAGCGCACGCAGGCGGTTTGTTAAGTCAGATGTGAAATCCCCGAGCTT
AACTTGGGAACTGCATTTGAAACTGGCAAGCTAGAGTCTTGTAGAGGGGGGTAGAATTCCAGGTGTAGCGGTGAAATGCG
TAGAGATCTGGAGGAATACCGGTGGCGAAGGCGGCCCCCTGGACAAAGACTGACGCTCAGGTGCGAAAGCGTGGGGAGCA
AA
>OTU_367
AGCTCGACGACGCGCAGCTCGAAACCTACCAGAAACAGTTCGGCTACAGCAGCGAAGAGCTGGATCAGGTGATCCGCGTG
CTGGGCGAGATTGGCCAGGAAGCCACCGGTTCGATGGGCGAC
>OTU_368
TGGCGTTGGCGCGGATGGCGGAAAGGTCGATCGACGCCCAGTACTACATCTGGCATAACGACACCTCCGGGCAGA
>OTU_369
CGAGATGGTTGACCGTTCCCATCAGATTCTCGCCTCGCGATGTTGTGCGAGCGCTGCCCCATTCCTCGTTCCACGCATTA
AAGTCGCCTGCTAGCACCGTTGCAG
>OTU_370
CCACCGCTAACCGCCCCTGGACGGACTTGCTGTGTGTGGGTCGGTCGGTCGGTCGGTCGGTGTTATG
>OTU_371
GGAGGGTGCAAGCGTTAATCGGAATTACTGGGCGTAAAGCGCACGCAGGCGGTTTGTTAAGTCGGATGTGAAATCCCCGG
GCTCAACCTGGGAACTGCATTCGAAACTGGCAAGCTTGAGTCTTGTAGAGGGGGGTAGAATTCCTGGTCTAGAGGTGAAA
TGCGTAGAGATCTGGAGTAATACCGGTGGCGAAGGCGGCCCCCTGGACAAAGACTGACGCTCAGGTGCGAAAGCGTGGGG
AGCAAA
>OTU_372
TGGGTGATCCCGCTGTTACCCTGATGCAGGAAATGGGTCTGCTTCTTGCTCAGCAGCCCGCTCTGGATGCGCGCCTTCAG
CGCGTCGAGCTGGCCGTCGTCCGCCAGCAGATCGCGCAGGGGCACCCCCTGCTCGCCGAACAGGCACAGGTGCAGATTGC
CGATGGAAGAAACGCGCAGCCGGTTGCAGCTGGCGCAGAAGTCTTTCTCATAAGGCATGATAAGACCCACCTC
>OTU_373
AGCAACGGGTGGACAACTTCATCACCACTTGGGAATGGGCGTAATGGGAGAAGCCTTTGCCGCCGTATTGCTTGGGAATG
ATCATGCCG
>OTU_374
GTAGGTGGCAAGCGTTGTCCGGATTTATTGGGCGTAAAGCGAGCGCAGGCGGTTCTTTAAGTCTGATGTGAAAGCCCCCG
GCTCAACCGGGGAGGGTCATTGGAAACTGGAGAACTTGAGTGCAGAAGAGGAGAGTGGAATTCCACGTGTAGCGGTGAAA
TGCGTAGATATGTGGAGGAACACCAGTGGCGAAGGCGACTCTCTGGTCTGTAACTGACGCTGAGGCTCGAAAGCGTGGGG
AGCAAA
>OTU_375
GAAGGGGGCTAGCGTTGCTCGGAATTACTGGGCGTAAAGGGCGCGTAGGCGGGTCGTTTAGTTAGAGGTGAAAGCCCAGG
GCTCAACCCTGGAATTGCCTTTAATACTGGCGGCCTTGAGTATGGCAGAGGTGTGTGGAACTCCGAGTGTAGAGGTGAAA
TTCGTAGATATTCGGAAGAACACCAGTGGCGAAGGCGACACACTGGGCCATTACTGACGCTGAGGCGCGAAAGCGTGGGG
AGCAAA
>OTU_376
CAGAAGCCCATCGCCGTTGAGCTCAGCGCCATCGTCGAGGCTACCGAAAGGTCAATCTCTCTGGCGATAATCAGCATCGC
CATCGGCAGCACGATGATCGCTTTTTCGGTAAAGTTAAACGTGGCGTCCGACAGGTTCCAGATATTAAGGAACCAGGGTG
ACGCCAGGGCGTTAACCACGAATACCGCCAGGGTTACCGCCAGC
>OTU_377
TAATATCGTCCAATTTCCGCTAAAACAGGTTATTTTACGACGCTCGTCAACAAGTCCCACCCTCCCATCCCTGCTACAAA
ACCATAATTGGCTTGGAAATCGGGTACGACCACCGTA
>OTU_378
ACTTCCCCAAGCTCAAGTAATCCTCCCACCCTGGCTTAACAAAGTGCTAGGATCACAGGCATGAACCACTGATCCAGCCT
TAAATAATTCTTCATTAGTCACAAATCCCTATATACATCTGAAAACACCAGTACAAATCAGTCTGCAGATAGGGGTTCAT
CTGGATAATCAAATCCCTTATAACAACTTCATATACCTCTCCAGCATTCGTGGCCCAAA
>OTU_379
CAAGCGTTATTCACTTTATTTGGCGTAAAGCGttttaaggttttatattaattttattttaaaagtattaagaatttttt
GAGAAGTAGTGAAATGCAATGATACAAAAAAGAATACCAAAGGCGAAGGCATAATACTATATAATAACTGACACTTATAA
ACGAAAGCTAAGGTAGCAA
>OTU_380
GAAGGGTGCAAGCGTTAATCGGAATTACTGGGCGTAAAGCGCGCGTAGGTGGCTTGATAAGTTGGATGTGAAATCCCCGG
GCTCAACCTGGGAACTGCATCCAAAACTGTCTGGCTAGAGTGCGGTAGAGGGTAGTGGAATTTCCAGTGTAGCGGTGAAA
TGCGTAGATATTGGAAGGAACACCAGTGGCGAAGGCGACTACCTGGACTGACACTGACACTGAGGTGCGAAAGCGTGGGG
AGCAAA
>OTU_381
ggggggggCAAGCGTTGTTCGGAATTACTGGGCGTAAAGGGCTCGTAGGCGGCCAACTAAGTCGGATGTGAAATCCCCAG
GCTTAACCTGGGAACTGCATCCGATACTGGATGGCTTGAATCCGGGAGAGGGATGCGGAATTCCAGGTGTAGCGGTGAAA
TGCGTAGATATCTGGAGGAACACCGGTGGCGAAGGCGGCATCCTGGACCGGCATTGACGCTGAGGAGCGAAAGCCAGGGG
AGCAAACGGG
>OTU_382
GGAGGGTGTATGCGTTAATCGGAATTACTGGGCGTAAAGCGCACGCAGGCGGTTTGTTAAGTCAGATGTGAAATCCCCGC
GCTTAACGTGGGAACTGCATTTGAAACTGGCAAGCTAGAGTCTTGTAGAGGGGGGTAGAATTCCAGGTGTAGCGGTGAAA
TGCGTAGAGATCTGGAGGAATACCGGTGGCGAAGGCGGCCCCCTGGACAAAGACTGACGCTCAGGTGCGAAAGCGTGGGA
AGCAAA
>OTU_383
AGGGTGCCAGCGTTATCCTTATTTATTTGGTTTACAGTGTCCGTAGGCGGACTGATAAGTCAGTGGTGAAATCCGACAGC
TTACCTGTCGAACTGCCCTTGATACTGTTAGTCTTGAGTAAGGTTGAAGTGGCTGGAATAAGTAGTGTAGCGGTGAAATG
CATAGATATTACTTAGAACACCAATTGCGAAGGCAGGTCACTAAGTCTTAACTGACGCTGATGGACGAAAGCGTGGGGAG
CGAA
>OTU_384
GGAGGGTGCAAGCGTTATCCGGATTTATTGGGTTTAAAGTGTCCGGAGGCGGACTGATAAGTCAGTTGTGAAATCCTCCA
GCTTAACGTTCGAACTGCCATTGATACTGTTATTCTTGAGTAAGGTTGAAGTGGCTGGAATAAGTAGTGTAGCGGTGAAA
TGCATAGATATTACTTAGAAAACCAATTGCGAAGGCAGGTCACTAAGTATTAACTGACGCTGATGGACGAAAGCGTGGGG
AGCGAA
>OTU_385
ATCCCAAACCACCGGGTCAAAGGGGGACAGCAGGCTGGTGACCGTCGATTTGAGTTTGCCCTGTTCCGCCAGCGGCAGCA
GTTCCGCCAGAGATTCATGCACATAGAACGGCCCTTCCAGCCCTTCTACCTGTACGGGCGTAATCTCCCCCTGCGCCTGC
AGCTCTGCCAGCAAGGCTTTTGGCGCCACGCGTTTCAGCCGATAGTAATCTGCCAACCATTCAGCGCGAA
>OTU_386
CCGCGCCGGCCAGCGACCCCTCCGCCACCACGGTGGCAAATATCGCCATTCGATTGAGTTTATCCACGATTATGAAGTTT
TACTTAATCAAGAAAGCATGAATATGGCACTAATCACGGCTATTGTTAAGGGCTAGAG
>OTU_387
TGGTCAATAAGGGAAACGTTCAATTTTTGGATTTAAAAATCATTGATTGTACAACTTTTCCTCGC
>OTU_388
AAGAAGTCGGCAAGCAGAAAGTCTGTCAATGTCAGGTGGCGCAAACCAGCAACGCAAAGCGAACGGACAATATATACGGG
CCCGGGT
>OTU_389
TGCGCCTTGGCTGCCCCGGTGCATCTGTTATCATGCCTCTTCTGTTTTTGTTATCTCATTGAACCTGCTGG
>OTU_390
ATCGCCGAACGCCAGCGAGGCGATAAAAATCGACATGGTGAAACCAATACCACAGAGCACCGAAACGGCAAACACCTGTT
TGAAACCGATCCCCTCAGGCAAGCGGGCGATGCCCATTTTCACCGCCAGCAGGCTGAAGAGGAAAATCCCCAGCGGCTTA
CCGATAAACAGCCCGGCCGCAATCCCTACCGGCAACAACGACGTCAACCCTTCCAGCGATACGCCCTGCAA
>OTU_391
GAAGGGGGCTAGCGTTGCTCGGAATTACTGGGCGTAAAGGGAGCGTAGGCGGACATTTAAGTCAGGGGTGAAATCCCGGG
GCTCAACCTCGGAATTGCCTTTGNTACTGGGTGTCTTGAGTATGAGAGAGGTGTGTGGAACTCCGAGTGTAGAGGTGAAA
TTCGTAGATATTCGGAAGAACACCAGTGGCGAAGGCGACACACTGGCTCATTACTGACGCTGAGGCTCGAAAGCGTGGGG
AGCAAA
>OTU_392
GGAGGGAGCTAGCGTTATTCGGAATTACTGGGCGTAAAGCGCACGTAGGCGGCTTTGTAAGTTAGAGGTGAAAGCCTGGA
GCTCAACTCCAGAATTGCCTTTANGACTGCATCGCTTGAATCCAGGAGAGGTGAGTGGAATTCCGAGTGTAGAGGTGAAA
TTCGTAGATATTCGGAAGAACACCAGTGGCGAAGGCGGCTCACTGGACTGGTATTGACGCTGAGGTGCGAAAGCGTGGGG
AGCAAA
>OTU_393
ACAAAGTGAGGCGCCCCTGGCGGGTTAAATGTCCACTTCATCCGCGGTCCGCAGTGCTCGGTCATCAGAACGTCGTGATC
AACCTCTTCCAAAGCTTCCTTCAACTCACGAGAGGCACCGACGAAGCGATGCGATGAATCTGC
>OTU_394
GTGCCAAAATTATCCAATAAAGCGAAATAATTGGTAGGAAATGAATCAAAATGTGATTTCTTCATTTATCCTTGGAAAAT
TGACTGTAAAAATCGATTTCCTTGACGTTCTTGGCTATTCTTTTGGATTTATTTACAGATGCAACGATAAATTGTTGCTA
TTTTTGGATAATATTGACTATAATTTGGTCATACTTTTATATTTCTATACAAAATTGA
>OTU_395
TACGGAGGGTGCCCGCGTTCTCCGGATTTATTGGGTTTACAGGGTCCGTAGGCGGACTGATCAGTCAGTGGTGAAATCCG
ACAGCTTACCTGTCGCACTGCCCTTGATANTGTTCGTCTTGAGTAAGGTTGAAGTGGCTGGAATAAGTAGTGTAGCGGTG
AAATGCATAGATATTACTTAGAACACCAATTGCGAAGGCAGGTCACTAAGTCTTAACTGACGCTGATGGACGAAAGCGTG
GGGAGCGAA
>OTU_396
CGATGCGCAACGTGGACTCGGCGATGTCCACGGTGGACTCCAGGTAGTGGCCCTGCGCCAGCAGTTTCTCCACCGGGTTG
ATCACCGTGA
>OTU_397
GGTCCGGGCGTTATCCGGATTTATTGGGTTTAAAGGGAGCGTAGGCTGTCTATTAAGCGTGTTGTGAAATTTACCGGCTC
AACCGGTGGCTTGCAGCGCGAACTGGTCGACTTGAGTATGCAGGAAGTAGGCGGAATTCATGGTGTAGCGGTGAAATGCT
TAGATATCATGACGAACTCCGATTGCGCAGGCAGCTTACTGTAGCATAACTGACGCTGATGCTCGAAAGTGCGGGTATCA
AA
>OTU_398
CAAGCGTTATCCGGATTTACTGGGTGTAAAGGGAGCGTAGACGGCTGTGTAAGTCTGAAGTGAAAGCCCGGGGCTCAACC
CCGGGACTGCTTTGGAAACTATGCAGCTAGAGTGTCGGAGAGGTAAGTGGAATTCCCAGTGTAGCGGTGAAATGCGTAGA
TATTGGGAGGAACACCAGTGGCGAAGGCGGCTTACTGGACGATGACTGACGTTGAGGCTCGAAAGCGTGGGGAGCAAA
>OTU_399
GGGGCTAGCGTTGCTCGGAATTACTGGGCGTAAAGGGAGCGTAGGCGGATAGTTTAGTCAGAGGTGAAAGCCCAGGGCTC
AACCTTGGAATTGCCTTTGATACTGGCTATCTTGAGTACGGAAGAGGTATGTGGAACTCCGAGTGTAGAGGTGAAATTCG
TAGATATTCGGAAGAACACCAGTGGCGAAGGCGACATACTGGTCCGTTACTGACGCTGAGGCTCGAAAGCGTGGGGAGCA
AA
>OTU_400
GTCCCGAGCGTTATCCGGATTTATTGGGCGTAAAGCGAGCGCAGACGGTTAATTAAGTCTGATGTGAAAGCCCGGAGCTC
AACTCCGGAAAGGCATTGGAAACTGGTTAACTTGAGTGCAGTAGAGGTAAGTGGAACTCCATGTGTAGCGGTGGAATGCG
TAGATATATGGAAGAACACCAGCGGCGAAGGCGGCTTACTGGACTGTAACTGACGTTGAGGCTCGAAAGTGTGGGTAGCA
AA
>OTU_401
CGCACTCGTAATTAAAACCATCTTCAAACATGGAACACCATTCTTAGGGCGAGCAAGAGTATCGCATA
>OTU_402
GTAGGGTGCAAGCGTTATCCGGAATTATTGGGCGTAAAGAGCTCGTAGGCGGTCTGTCGCGTCTGCTGTGAAAACTGGAG
GCTCAACCTCCAGCCTGCAGTGGGTACGGGCAGACTAGAGTGCGGTAGGGGAGATTGGAATTCCTGGTGTAGCGGTGGAA
TGCGCAGATATCAGGAGGAACACCGATGGCGAAGGCAGATCTCTGGGCCGTAACTGACGCTGAGGAGCGAAAGCGTGGGG
AGCGAA
>OTU_403
GCCAGCACCAACGAGCGCTTCAAGATCGCAGCCTATATTCTTGACCGTCGTCTGCGCTCCGACGCGCTGCGCGTCTCGGT
TTTCCGTCAGGAAAAGCAGGGCACGGAATGGGTT
>OTU_404
TTCGGTAACTGATAAGCTGTTATCGTCATCGCGCCTGTCCGTAACTTTGCGGGCGGGCCCTCTGGAAGG
>OTU_405
GTAGGGGGCAAGCGTTATCCGGATTTACTGGGTGTAAAGGGAGCGTAGACGGTGTGGCAAGTCTGATGTGAAAGGCATGG
GCTCAACCTGTGGACTGCATTGGAAACTGTCATACTTGAGTGCCGGAGGGGTAAGCGGAATTCCTAGTGTAGCGGTGAAA
TGCGTAGATATTAGGAGGAACACCAGTGGCGAAGGCGGCTTACTGGACGGTAACTGACGTTGAGGCTCGAAAGCGTGGGG
AGCAAA
>OTU_406
CTGTAACGCCATGGCATTCCCCAAGGCATGACACATGCGGGTCAGGGCTAGGATGTTGACTTCGATCAGATCCTGCTCGG
TCATCCAGTCCTGAGCCAGAAACGGCCCGCTGGTACCGATGCCGGCGCAGTTCACCAGCAGATCGATCTGCCGCTCGCCT
TCTTCAAGCTCCAGC
>OTU_407
ATAAAACTCTCGGACATTGCCGCCAGGGCGATGCTCATGCCGCCCGAGGCGGAACCGGTGATACCGGCCAGCAACGTCAC
TGTGATCGCCTCGTTGACCAACGGGTTGGGGATGCCCTTAAGCCAGTCCGCCAGCACC
>OTU_408
GTAGGGGGCAAGCGTTATCCGGAATTACTGGGTGTAAAGGGTGCGTAGGTGGTATGGCAAGTCAGAAGTGAAAACCCAGG
GCTTAACTCTGGGACTGCTTTTGAAACTGTCAGACTGGAGTGCAGGAGAGGTAAGCGGAATTCCTAGTGTAGCGGTGAAA
TGCGTAGATATTAGGAGGAACATCAGTGGCGAAGGCGGCTTACTGGACTGAAACTGACACTGAGGCACGAAAGCGTGGGG
AGCAAA
>OTU_409
CCGGCTGAAATAGGGTCGGCATAATTAATGAAGATTATTTATCAGCTTCAGGCAGTGATACCCGCTTTTATTATTCCCGG
ACGGTAGTCATTATGAAACGAACGATCGCCGCGATAGCCTTTTTATTGCTATCAACTGCGGCACAGGCCGGTATTGTCAT
GGG
>OTU_410
GCGGTAGACATTGCCAGTACCGCCACAAACAGTTTGATCAGGAAGATGCGCCAACCCGGCTGCGGCTGGAAGATATCCTG
TTTGCGCAGCTGCCAGTAGAGCAGCGCGGCGTTAAGGCAGGCAGCCAGACCAATCGACAGCGACAGACCGGCATGCTTTA
GCGGCCCGATAAACGCCAAGTTCATCACCTGAGTCATCGCCAGCGTGATAATCGCAATCTTAACCGGCGTCTTAATATCC
TGACGCGAA
>OTU_411
GACGTAGGGCGCGAGCGTTGTCCGGATTTATTGGGCGTAAAGAGCTCGTAGGCGGCTTGTCGCGTCGACTGTGAAATCTC
AGGGCTCAACTCTGACATTGCAGTCGATACGGGCAGGCTAGAGTTCGGTAGGGGAGACTGGAATTCCTGGTGTAGCGGTG
AAATGCGCAGATATCAGGAGGAACACCGATGGCGAAGGCAGGTCTCTGGGCCGATACTGACGCTGAGGAGCGAAAGCGTG
GGGAGCGAA
>OTU_412
GGAGGGTGCAAGCGTTATCCGGATTTACTGGGTTTAAAGGGTGCGCAGGCGGACTTTTAAGTCAGAGGTGAAATCTCCGG
GCTCAACCCGGAAACTGCCCCTGATACTATTGGTCTTGAATATCGTTGAGGTAGGCGGAATACATCATGTAGCGGTGAAA
TGCTTAGATATGATGTAGAACACCGATTGCGAAGGCAGCTTACTAAACGATTATTGACGCTCAGGCACGAAAGCGTGGGG
AGCAAA
>OTU_413
GGAGGGTGCAAGCGTTATCCGGATTTATTGGGTTTAAAGGGTCCGCAGGCGGTCTGTCAAGTCGGATGTGAAATCCCCGG
GCTCAACCTGGGAACTGCATTCGAAACTGGCAGGCTGGAGTCTTGTAGAGGGGGGTAGAATTCCAGGTGTAGCGGTGAAA
TGCGTAGAGATCTGGAGGAATACCGGTGGCGAAGGCGGCCCCCTGGACAAAGACTGACGCTCAGGTGCGAAAGCGTGGGG
AGCAAA
>OTU_414
GTATGGGGCGAGCGTTGTCCGGAATTATTGGGCGTAAAGGGTACGTAGGCGGTTTTTTAAGTCAGGTGTGAAAGCGTGAG
GCTTAACCTCATTAAGCACTTGAAACTGGAAGACTTGAGTGAAGGAGAGGAAAGTGGAATTCCTAGTGTAGCGGTGAAAT
GCGTAGATATTAGGAGGAATACCGGTGGCGAAGGCGACTTTCTGGACTTTTACTGACGCTCAGGTACGAAAGCGTGGGGA
GCAAA
>OTU_415
CCATACGATTAACCCAAGCTAATAAAACTCGGCATAAAGAGTGTTTAAGGTCTTCAGTCAACAAAGTTAAGCTCTATCTA
AATCGTAAAAATCTCCAGCTGAAATAAAATATACTACGAAAGGGACTTTAATGTCCTGAGGACACAACAGCTAAGGCACA
AACTGGG
>OTU_416
GGAGGGTGCAAGCGTTAATCGGAATTACTGGGCGTAAAGCGCACGCAGGCGGTTTGTTAAGTCGGATGTGAAATCCCCNN
GCTCAACNTGNNAACTGCATTCGAAACTGGCAAGCTTGAGTCTTGTAGAGGGGGGTAGAATTCCAGGTGTAGCGGTGAAA
TGCGTAGAGATCTGGAGGAATACCGGTGGCGAAGGCGGCCCCCTGGACAAAGACTGACGCTCAGGTGCGAAAGCGTGGGG
AGCAAA
>OTU_417
ATCCCATGGTGCTCTTTTAGCAACAATAGGATTTCCTTCAAAATCCATACTGATAAAGTGATCGTCACCTTTTTTAAAGC
TTCCTTTAGTCTGAATGAATAAGAAATTTCCGTCTCTTTTCTGAGAGGTAATTTCAA
>OTU_418
CGGTTAAAATTGTATATAAATCTTTTGATTAAAACCCATGGATGGAACAAACTTTTTTATGCCTAGATATGATATTATAC
CAAACTATATTAAGTTCGTGTTCTAAATTTTGTAACGATTACCTTG
>OTU_419
GGTGTTTGTCACGGTCGGGCAGATAAAAGTGGCTCGGCGCTGTCGTCGAAGTCATTAGGAGCCATTTATCCTGCCATCTT
GTTCGACGCACGTCGATAGTGATGTAGTCGAACTAATATTCGGGTGCGTTAAATCTCTccccccaccccccaccccccca
cccacccGGAAGGATCGCATCGCACCCGGGCGGGAGATCAGACGAGAGAACCCATCCCG
>OTU_420
TAGCGAGAAGCAGGGCGATAGATTTTCGGGTTTTTCGGTGACGGAAACGGCTACCGGATGTACCG
>OTU_421
CAATACAAGGAAGACTAGTGTTATTCATCTTAATTAGGTTTAAAGGGTACCTAGACAGTATTTCTAGCCTCAAAAGGGAA
CAGACTTACTAGAGTTTTATGGGAGAGGAAAATATTAGAACCATTGGAGTAGAGATAAAATGTTTTGATACTAATGGGAC
GGATAGCGGCGAAGGCAAACCTCTATGTAATAACTGACGTTGAGGGACGAAGGCTTGGGGAGCGA
>OTU_422
ACCTGATCCGGCCGAAAACCCTGCTCCCCGTACCAGTCGTGCGCCGCTGCCCCGTTGGCGCTGGAGTGGGTGGCGATGAT
GC
>OTU_423
AAAGTTTCACGCGCGATCGTCACCATCCGTTGCTGATGGATAACTTTCTGATTCAAATCGGCAATCTGCCAATACCCGCG
CGCAGTAGCACCTATCAAGGTCAACGCGGTATTGCGCCGATCCAACGCCGAGGCGACGGCCAGCCATTCGGCCTGTTCGC
GAATGCGCGCCAGCTTGCCCCATAAATCCAGTTCATA
>OTU_424
GTATGGAGCGAGCGTTGTCCGGAATTATTGGGCGTAAAGGGTACGCAGGCGGTTTAATAAGTCGAATGTTAAAGATCGGG
GCTCAACCCCGTAAAGCATTGGAAACTGATAAACTAGTGTAGTGGTGAAATACGTAGATATTAGGAGGAATACCAGTAGC
GAAGGCGACTTTCTGGACACAAACTGACGCTGAGGTACGAAAGCGTGGGGAGCAAA
>OTU_425
ACCAGTGCCTGAACGCCCTCGGCGGTTCTGCCCGGTTGACGCATTACCCCCAACAACGCCAAGAAGCGGGAGGTCGGGGT
GGCAAAATGCTGCTGTGTGCCGGGAATGCCCATGCCAATCAACCCCAGCAGGCTTTGCGACGTGGGGTCTTTACCACCGG
ATTCAAAGGTCGCCGGGTACGAATATTTACGCCAGATACGATAAAACTGCGTCATGAACCGGTGGTTGAAGATATCG
>OTU_426
TCTGCCAAAATAAACTGCAATTCGGCATATCCCATCAACAAAGTTGGCTCATTAATAGGGTCATCAAAATATCTTGGATT
AATTCTCGACGCCAGACC
>OTU_427
GTGCCAGCGGGAAGTCGATATTCACGTAGTAAAAAATACCTACAGCTTTACCGGCCAACAGGCGCTGAAAAACATCCGGT
CATCCCTGGATATTTCCGCCGATGACATAGTCATTGCCCGAACGACGCGCATCATTCCGCAGAAGCGCCTGGACCGTGAC
GTGCTGCTGGTACAACGCCTTAACCACCTGTTCAGAAAGCACAATATTGATAAAACCGTCTGGCTTTTGATCGCCGGC
>OTU_428
TGTGCAGTGTATTTTGTTACGGACAGGAGCGGAACAGTGATAAAACATTACCCCCAACGAGGGAAGAAACATTCAGTGAA
AAAACAGTGCGGAAAAGTGCGTTTGACCAGCAAGC
>OTU_429
ACACGCGGTATCCTTTTCCCAACCTCTCACTCCTCCAAccccccccccccccccccccTCAACT
>OTU_430
CGCTTACAGTATTCTGCTTTTTAGCTGCTGAGATTGTTACTTCTTTTATAATACGTTCATCCTTCCCTATTGGGCTAAGA
CTAAG
>OTU_431
ATTCCGGTTCGTCGATGGCCGATGCCAAGCCAAAATAATGTCCGCATCAAAATCCGTGCTCGCCAGGTGCCTGCCGGCAC
CGCCTCACTGCCGCAACAGGCACAGACACAGGCACAGGAGCACGGGCAGGGCCGCATGCGCCGTCGCCGTATAGGTGCAC
CAAGGGCTCAGGCTCCTGAAGTACAGCGGTCGACGATGTCGGACAGCTGCGACAGCGCTGGCACATCC
>OTU_432
CGCGTGGAGCAGCACGGCACGCATGGTGCAGGATGCCCGTGAAGAGGCGTTATGGGTGCATGCC
>OTU_433
GCAGCCATTTCAGCGTGATGGCGAAGATCAACACCAGCAGCGGCGCCACCACGAAACTGGGTATCACCACCCCGGTCATG
GCGAACCCCATCA
>OTU_434
CACGCTGGTGATGCCTCCGGCCATCGTGGCCCGCATGGCCGCCACCATCGACTCGATCTCCAACGGCCGTTTTGGCGTCA
ACGTGGTCACTGGCTGGC
>OTU_435
GTGCCAGCTGATTGTTGATGGCCGATGCTAATGCTGATGGCGAGGCAAACCCGGCGCCTCATCAACCTCAGGTACCACCT
TCTGCGTAGCGCCAG
>OTU_436
GTGCCAGCAATGATCGAGTTTGAAACATCCTGACAGATACGCACTAAATGATCGACGAGGGCCCTGAAGCCTACCACTGA
AGAGCCGTGCGATGAATGACCAAAAGCTCCTCAAGGAC
>OTU_437
AGATGGGTATCGTAGCCGCCGTGCAGCAGATAATCCGCCAGCGCCATTTGGGTCGGCACGCTGGTGGAAACGGTGCTCAT
CAGCTGCAAACGCTGGATCTGCTGCGCATAACGCCCCGCCGCCACCCAGCCGACGC
>OTU_438
AACAAAACATCAAGCAAATCAAATTTATTCGCCATTTACATTATCTCACCAATGCTGTGCATATGTTGGCTATCAAATCT
TaaaaaaaaaaTAACAAAAGTTGCTAGCGCCAACTGTTGGGTTGCAGTTAGCTCTGTGATAATAAGTTTTCAAAAATATG
GCGTATTTGTAAAAGTATTGATGTACAATTAACACAT
>OTU_439
ATCGCCCCATCGAAAACACCCAGACCGCCCGGCACACTGGCCACCAGACCTGCCGTATAGGATGCGATATAGATCGCG
>OTU_440
GGTGGTGCGCTCCACCAGCCGGGTGCCGAACCGCTGTTCCAGCGCGGCGATCGCCCGGGTGATCGCCGGCGCCGAGCGCC
GCAGTTTGCGCCCGGCGGCCGCCAGGCTGCCCNGCTGCACCACCGCCACGAAGATGGCCAACTCGTCTAACCGATCCATA
GACTCTTCCGATAAGTGAAATTATCAATTTCCACATTGCCGGATTCCGCTCATTCACCGCAAGAGTATGCTGaaaaaaaa
CACTGAGG
>OTU_441
AAAAACAGCTGTTCAGCCCACCCTGGCAGGCGACAGCTGGCAAAGGCTAACTGCCAACATGGTAGCCCGAGATGCTCGAT
GCTCATGTGTAAGTATGTCGTAAAGGAGTCCGCCAACAGTGTCCACTTCCACGATCCCACTTCCAACAAATAAATTTCCG
GACGGGTTGTAACATTTGTCTTGTACACGAGCAAAAC
>OTU_442
GTAGGTGGCAAGCGTTGTCCGGATTTATTGGGCGTAAAGGGAACGCAGGCGGTCTTTTAAGTCTGATGTGAAAGCCTTCG
GCTTAACCGGAGTAGTGCATTGGNAACTGGAAGACTTGAGTGCAGAAGAGGAGAGTGGAACTCCATNTGTAGCGGTGAAA
TGCGTAGATATATGGAAGNACACCAGTGGCGAAAGCGGCTCTCTGGTCTGTAACTGACGCTGAGGCTCGAAAGCGTGGGG
AGCAAA
>OTU_443
CTCCACGAAAACCAGCAGGGACGCATCCAGATAATGCGGGTTGAGCAATGCGGTATAGCCATGAAT
>OTU_444
ATCGCGTTTCACNGGCCACGTCATTCCGGTCAAAACATACGTCGAGAATAACATTTTTAATCCGACCATTTCACTAATAT
ATTGCGTCGCGATGACGGCGAGGATTAATTATATCCCCACCGCCAACTGGCGCTTTTTCATACATCAACAGGCTGATTTT
GAACCaaaaaaaaTGTCATTAACGTTTTCTCACAATATGGATTATTATTTATGAGTTCTTCGCTGTTTTATATGGCGAAA
TTCGGGAATACTGTAACTCT
>OTU_445
GTGCCAGCAAACTGTACTAAATACTACGTTTCTTCCCAAACTGAACCATCTTCCGTCCCAATTCC
>OTU_446
GGTCCGGGCGTTATCCGGATTTATTGGGTTTAAAGGGAGCGCAGGCCGCCCGATAAGCGTGTTGTGAAATGTACCGGCTC
AACCGGTGAGTTGCAGCGCGAACTGTCAGGCTTGAGTGCACGGTAAGCAGGCGGAATTCATGGTGTAGCGGTGAAATGCT
TAGATATCATGAGGAACTCCGATTGCGAAGGCAGCTTGCTGCAGTGCGACTGACGCTTAGGCTCGAAGGTGCGGGTATCA
AA
>OTU_447
aaaaaaaaaCGACAGCTTAACTGTCGAACTGCCATTGATACTGTTAGTCTTGAGTAAGGTTGAAGTGGCTGGAATAAGTA
GTGTAGCGGTGAAATGCATAGAT
>OTU_448
GCGATAAACGATGTCCAAATCTTTCATACATCTTCTTTATTCCCCACATTCCCCAGTCGCAACCACCAGA
>OTU_449
AAAGATAATGATGATGAAAGCACAAATTATGATAAGCGAACAACCGGTACTGGGGAATAGGCAGACGGAGACAGGAGGCG
GACCCGGT
>OTU_450
TAGAAGCCGCTCCGGTCGAAAAAGTCCCAGCGCCAATCGCCGCAGAACCTGCGCCTGTGGTTGCTCAGCAGCCGGCACCG
GT
>OTU_451
TGTGACTCTTCTCCACGCTTTTCTAGCTTTCCTAGGTCGGTTCGCCTCGGGGGAACAGCCCTGCTGCTAAATGCTCCCG
>OTU_452
GGGTGCGAGCGTTAATCGGAATTACTGGGCGTAAAGCGAGTGTAGGTGGCTCATTAAGTCACATGTGAAATCCCCGGGCT
TAACCTGGGAACTGCATGTGATACTGGTGGTGCTAGAATATGTGAGAGGGAAGTAGAATTCCAGGTGTAGCGGTGAAATG
CGTAGAGATCTGGAGGAATACCGATGGCGAAGGCAGCTTCCTGGCATAATATTGACACTGAGATTCGAAAGCGTGGGTAG
CAAA
>OTU_453
TTTATGGTAATGCGCCCACCCGAACTAGTGGGTGGACTGTTTTGGGAAGCCATCCAAAAAAGGGCAACAGTATGACGAtg
tgtgtgtgtgtgtgtgtgtgtgtgtgtgtgtgtgtgGGTGATTTGCTCCCCTTTCGTGCAGCGATGCGTAACGGGCC
>OTU_454
ACTAGTCCGTGCTAACGTTGCTCCTTTCGATGTTTGGCTGAGCGCTTTTTTTGTGTCAATGTCAGTACCACCGTTCGGTA
CGCTTTCTTCTTCTTCTTCTGCCTTGGCACTACACCTCGAGAGGTCTCGGCCTGCCTGGCTTTCTGTGACTTAATTTTAC
CGATAGTAAAGTAGTCTGCTGCGTACGGGGAGGCAGTCTGGATGGGATTT
>OTU_455
CCCAACGTGCCGACGATCAGATCGCCCGCCAACCGACGAGTGAACGGCGGCACATCAGGCAACGCTTCGCACATGAAAAC
CTGCAC
>OTU_456
AAGGCGAACCTCGTATGCCGTCTTCTGCTTGaaaaaaaaaaCCGGGCTCAACCTGGGAACTGCATTTGAAACTGGCAAGC
TAGAGTCTCGTAGAGGGGGGTAGAATTCCAGGTGTAGCGGTGAAATG
>OTU_457
GACATTTGCACATTGTCACACCGACCGAGGAACGGTACACAATTTATGGATACCCGATCAGATCACAAGTATTTTATGCA
GTTCTTATCGCAAATCCCAAACATCAAGTAACAATTCCAGCTATTGTTTGATGTGTGTGGGGAACAGTTAC
